# Supplementary material for: Characterization of chromatin regulators identified prognosis and heterogeneity in hepatocellular carcinoma
Source: Front Oncol. 2022 Sep 9;12:1002781. doi: 10.3389/fonc.2022.1002781 (PMC9505021; doi:10.3389/fonc.2022.1002781)
Supplement: Supplementary file 9 [file DataSheet_1.xlsx]

## Sheet: supplement table 1
The information of antibodies used in this study.
Antibody	IHC	WB	Specificity	Company
CDCA8	1:200	1:1000	Rabbit polyclonal	Affinity Biosciences, China
NEIL3	1:300	1:1000	Rabbit polyclonal	Affinity Biosciences, China
ANXA10	1:2000	1:1000	Rabbit polyclonal	abcam, China
PON1	1:250	1:1000	Rabbit polyclonal	abcam, China
CYP26B1	1:200	1:1000	Rabbit polyclonal	Affinity Biosciences, China

## Sheet: supplement table2
Chromatin regulators related differentially expressed genes in TCGA-HCC cohort
gene	logFC	AveExpr	t	PValue	FDR	B
KDM8	-3.28545	8.50777	-17.0157	7.12e-50	5.82e-47	102.68
FOXO1	-1.97015	9.31854	-14.206	9.61e-38	3.93e-35	74.9111
NCOR1	-1.37926	10.5977	-14.1072	2.5e-37	6.8e-35	73.9518
DPF3	-2.55278	5.08061	-13.6382	2.25e-35	4.59e-33	69.5286
JDP2	-1.55133	8.15555	-12.7498	9.57e-32	1.56e-29	61.2404
MIER1	-0.959566	9.51002	-12.6845	1.75e-31	2.39e-29	60.6036
KDM6B	-1.18586	9.40199	-12.2191	1.25e-29	1.46e-27	56.3644
USP15	-0.67936	9.76746	-12.1808	1.78e-29	1.81e-27	56.0187
PADI4	-2.64399	0.960173	-12.1602	2.14e-29	1.94e-27	55.4026
ARID3C	-2.48867	6.07455	-12.0744	4.66e-29	3.81e-27	55.2107
PYGO2	1.012	10.4343	11.8683	2.99e-28	2.22e-26	53.2443
TSPYL1	-1.09495	10.5885	-11.5849	3.74e-27	2.54e-25	50.6931
KDM7A	-1.12291	8.75779	-11.5402	5.55e-27	3.49e-25	50.3455
RYBP	-0.838883	9.83181	-11.3239	3.73e-26	2.18e-24	48.4288
GADD45B	-2.33077	11.5474	-11.1781	1.33e-25	7.26e-24	47.1531
FOXP2	-3.4716	4.50651	-10.8941	1.55e-24	7.92e-23	44.9624
APOBEC3A	-2.33875	2.32677	-10.8663	1.97e-24	9.46e-23	44.5218
TSPYL5	-1.94444	5.22007	-10.8098	3.19e-24	1.45e-22	44.2463
YAF2	-0.782342	8.44058	-10.7909	3.75e-24	1.53e-22	43.9298
KAT2A	1.27214	10.3248	10.7914	3.74e-24	1.53e-22	43.9167
DUSP1	-2.16235	12.367	-10.7452	5.54e-24	2.16e-22	43.4652
UBE2T	3.04558	7.35469	10.7072	7.66e-24	2.84e-22	43.2968
EHMT2	1.1342	9.74563	10.6575	1.17e-23	4.15e-22	42.8291
PBK	3.58729	6.45884	10.581	2.23e-23	7.58e-22	42.1354
ORC1	2.83024	6.04519	10.5764	2.32e-23	7.58e-22	42.1149
PRKCB	-1.82491	6.30232	-10.5608	2.65e-23	8.31e-22	42.1508
ERCC6L	2.69487	4.6583	10.5366	3.25e-23	9.82e-22	41.6053
ARID4A	-1.00866	8.85399	-10.515	3.89e-23	1.14e-21	41.5733
TTK	3.61362	6.19245	10.4608	6.14e-23	1.73e-21	41.1183
SIRT1	-0.970688	8.68354	-10.4276	8.11e-23	2.21e-21	40.8576
HJURP	3.77441	6.88682	10.2039	5.22e-22	1.35e-20	39.1095
RNF168	-0.71984	8.67283	-10.2019	5.3e-22	1.35e-20	39.0145
UBE2D3	-0.704614	12.3073	-9.95265	4.1e-21	1.02e-19	36.9128
SATB1	-1.70315	7.90324	-9.94856	4.24e-21	1.02e-19	36.9662
BUB1	3.36363	6.98958	9.88625	7.04e-21	1.64e-19	36.6184
RAD54B	1.67672	4.79394	9.74727	2.16e-20	4.91e-19	35.4428
USP12	-0.96564	9.52214	-9.67333	3.92e-20	8.65e-19	34.7068
USP21	0.980748	8.6846	9.62377	5.83e-20	1.25e-18	34.54
GLYATL1	-3.34384	10.5422	-9.52339	1.29e-19	2.71e-18	33.5045
HMGN5	-1.86818	6.57966	-9.49461	1.63e-19	3.32e-18	33.5156
SMARCA4	0.751492	10.9999	9.48191	1.8e-19	3.58e-18	33.1968
PRKAA1	-0.756574	10.6144	-9.44114	2.48e-19	4.83e-18	32.8603
DBF4B	1.38308	6.78363	9.43292	2.65e-19	5.03e-18	33.1371
PRKAG2	-1.30216	9.27655	-9.36477	4.53e-19	8.4e-18	32.2897
USP49	1.08296	6.54964	9.36182	4.63e-19	8.41e-18	32.5907
HCFC1	0.543069	10.6788	9.34839	5.15e-19	9.14e-18	32.1625
RAD54L	2.74984	4.54837	9.33586	5.68e-19	9.87e-18	32.1889
PRMT9	-0.725646	7.26102	-9.32732	6.07e-19	1.03e-17	32.2416
NAP1L5	-1.49239	6.32396	-9.28624	8.37e-19	1.39e-17	31.9689
UHRF1	3.0657	6.46017	9.16733	2.11e-18	3.44e-17	31.067
PRC1	1.91007	1.22956	9.03962	5.64e-18	9.04e-17	29.8353
EZH2	2.11249	7.9765	8.99294	8.06e-18	1.27e-16	29.8053
VPS72	0.849629	10.0337	8.96822	9.74e-18	1.5e-16	29.3071
RAD51	1.98697	5.96679	8.7442	5.31e-17	8.03e-16	27.9498
NCOA4	-0.863	12.8329	-8.74051	5.45e-17	8.1e-16	27.5352
EYA2	-2.34071	3.76873	-8.67701	8.77e-17	1.28e-15	27.4786
CDK1	3.27779	7.8878	8.65433	1.04e-16	1.48e-15	27.3134
SMARCA2	-1.20494	10.5967	-8.65271	1.05e-16	1.48e-15	26.8818
MCRS1	0.622097	10.1261	8.62876	1.26e-16	1.74e-15	26.7639
SETD3	-0.581383	10.4524	-8.59543	1.61e-16	2.19e-15	26.4732
AURKB	3.01446	6.95253	8.52783	2.65e-16	3.55e-15	26.3931
RAG1	-1.76895	3.95143	-8.51776	2.86e-16	3.77e-15	26.3277
HDAC6	-1.01005	11.1632	-8.50696	3.1e-16	4.01e-15	25.8135
JMJD1C	-0.866252	9.85564	-8.47394	3.95e-16	5.04e-15	25.5978
ATXN7	-0.594377	8.87176	-8.4201	5.85e-16	7.36e-15	25.2667
CDC6	3.03095	7.73905	8.40241	6.66e-16	8.12e-15	25.5059
AURKA	2.3957	8.49396	8.40438	6.57e-16	8.12e-15	25.4999
TLE4	-1.12923	7.29741	-8.39576	6.99e-16	8.35e-15	25.2522
MBIP	-0.745643	8.44372	-8.3947	7.05e-16	8.35e-15	25.1128
TSSK6	1.16365	5.5606	8.38183	7.74e-16	9.04e-15	25.3538
ASXL3	-2.79075	2.83537	-8.37444	8.17e-16	9.27e-15	25.3037
PCGF5	-0.70308	10.6227	-8.37467	8.16e-16	9.27e-15	24.8671
TOP2A	3.61454	9.23017	8.33926	1.06e-15	1.18e-14	25.0484
CHAF1A	1.2422	8.54597	8.26081	1.86e-15	2.06e-14	24.3926
ASF1B	2.62386	7.25312	8.21069	2.67e-15	2.91e-14	24.156
GADD45G	-2.0189	10.4211	-8.17579	3.43e-15	3.69e-14	23.4441
CBX1	0.638287	9.69353	8.17342	3.49e-15	3.7e-14	23.5236
YEATS2	0.870787	8.59334	8.16592	3.68e-15	3.86e-14	23.6701
HDAC11	1.45141	9.07485	8.13449	4.61e-15	4.77e-14	23.453
GADD45A	-1.3477	10.6548	-8.12944	4.78e-15	4.88e-14	23.1172
CHEK1	1.92203	6.98921	8.06549	7.54e-15	7.6e-14	23.1464
HELLS	2.1442	7.04625	8.03053	9.66e-15	9.62e-14	22.9068
BRMS1L	-0.563525	7.05141	-7.97443	1.43e-14	1.41e-13	22.3953
ERCC6L2	-0.582468	8.04892	-7.89334	2.53e-14	2.47e-13	21.6629
NAP1L3	-1.94841	3.47979	-7.83935	3.69e-14	3.47e-13	21.6089
KMT5C	1.26075	7.72316	7.84248	3.61e-14	3.47e-13	21.5776
TONSL	1.58934	8.43582	7.84042	3.67e-14	3.47e-13	21.5232
KAT2B	-1.08413	9.75166	-7.83083	3.92e-14	3.6e-13	21.0682
NCOA7	-1.24583	9.84932	-7.8309	3.92e-14	3.6e-13	21.0633
NCOA1	-0.561551	9.84563	-7.80944	4.55e-14	4.13e-13	20.9304
RSF1	-0.50796	9.20928	-7.80471	4.7e-14	4.22e-13	20.9299
CDK9	-0.717564	10.585	-7.75349	6.69e-14	5.94e-13	20.5277
PPP4R3B	-0.465521	10.9907	-7.71089	8.98e-14	7.89e-13	20.235
SIRT5	-0.837649	9.80101	-7.67705	1.13e-13	9.84e-13	20.0282
HDAC9	-1.37126	5.24076	-7.6585	1.29e-13	1.11e-12	20.3691
PCNA	0.803245	10.7199	7.62759	1.59e-13	1.35e-12	19.7093
CDK17	-0.593811	8.82832	-7.60864	1.81e-13	1.52e-12	19.6299
MPHOSPH8	-0.486008	9.72337	-7.60679	1.83e-13	1.53e-12	19.5685
ELP2	-0.589281	10.7738	-7.57728	2.24e-13	1.84e-12	19.3402
SIRT3	-0.678303	9.64648	-7.56974	2.35e-13	1.91e-12	19.3185
BRWD1	-0.618019	10.1664	-7.5695	2.36e-13	1.91e-12	19.3019
UBR2	-0.515724	10.3208	-7.50561	3.63e-13	2.91e-12	18.8756
BAZ2B	-0.748569	8.54403	-7.49816	3.82e-13	3.03e-12	18.9133
SAP130	0.448206	9.14287	7.49079	4.01e-13	3.15e-12	18.9083
EXOSC6	-0.650605	9.26631	-7.45776	5.01e-13	3.9e-12	18.5955
CHAF1B	2.12168	6.71245	7.44464	5.47e-13	4.21e-12	18.9951
DPF2	0.444051	9.45532	7.43163	5.96e-13	4.55e-12	18.479
LMNB2	0.915875	9.4302	7.4289	6.08e-13	4.6e-12	18.516
HMGA1	1.28956	10.729	7.4028	7.23e-13	5.42e-12	18.2414
HMGB2	0.996698	10.0238	7.31831	1.27e-12	9.42e-12	17.7301
DNMT3B	1.35962	5.90635	7.30454	1.39e-12	1.01e-11	18.0975
ATAD2	1.2297	9.98966	7.30405	1.39e-12	1.01e-11	17.6649
SMARCD1	0.485033	9.92644	7.30488	1.39e-12	1.01e-11	17.6119
ZNF687	0.726371	9.92105	7.24807	2.01e-12	1.44e-11	17.2616
CBX2	2.11749	6.38779	7.22595	2.33e-12	1.65e-11	17.5986
DNMT3A	0.975064	9.20866	7.14834	3.86e-12	2.72e-11	16.7543
KAT6A	-0.68808	9.24112	-7.14351	3.99e-12	2.78e-11	16.558
ATXN7L3	0.535662	10.1589	7.1327	4.28e-12	2.96e-11	16.4924
ASXL1	0.468009	10.5183	7.09708	5.39e-12	3.7e-11	16.2461
L3MBTL1	1.19126	4.67374	7.06908	6.45e-12	4.39e-11	16.625
DNMT1	0.846898	9.87029	7.05164	7.22e-12	4.88e-11	16.0258
SETBP1	-0.993777	7.82677	-7.00679	9.63e-12	6.45e-11	15.821
IKZF1	-1.22152	6.80566	-6.94063	1.47e-11	9.76e-11	15.5889
REST	-0.456284	9.157	-6.93084	1.56e-11	1.03e-10	15.2359
YWHAE	-0.548128	12.8707	-6.90052	1.89e-11	1.24e-10	14.9824
POGZ	0.563998	10.5673	6.87316	2.25e-11	1.46e-10	14.8456
TSPYL4	-0.823432	7.87894	-6.85653	2.5e-11	1.61e-10	14.8969
NEK6	-0.638073	10.9349	-6.84759	2.65e-11	1.69e-10	14.6522
MST1	-1.5414	12.0531	-6.82022	3.14e-11	1.99e-10	14.4866
CHD1	-0.525411	9.33625	-6.77744	4.11e-11	2.58e-10	14.2753
ERCC6	-0.436903	7.94452	-6.71125	6.2e-11	3.87e-10	14.057
UNK	0.519357	9.05366	6.68046	7.5e-11	4.64e-10	13.8085
CHTOP	0.441367	10.648	6.67669	7.67e-11	4.71e-10	13.6383
PPARGC1A	-2.04897	9.83643	-6.63822	9.73e-11	5.93e-10	13.3804
A1CF	-1.3794	12.1397	-6.61406	1.13e-10	6.83e-10	13.2351
IDH2	-0.923146	12.83	-6.60309	1.21e-10	7.25e-10	13.1726
DNMT3L	-2.0769	2.13531	-6.5856	1.34e-10	8.01e-10	13.7102
MRGBP	0.690973	8.97578	6.572	1.46e-10	8.57e-10	13.2014
ASH2L	-0.594143	9.41765	-6.57296	1.45e-10	8.57e-10	13.0339
TET2	-0.660144	7.6619	-6.56275	1.54e-10	9.01e-10	13.1865
EPC2	-0.457173	8.47159	-6.56043	1.57e-10	9.07e-10	13.0552
INO80E	0.583903	9.44709	6.54989	1.67e-10	9.6e-10	12.9763
FBXL19	0.863092	7.57248	6.53808	1.79e-10	1.02e-09	13.271
BCL10	-0.488408	8.25046	-6.52429	1.95e-10	1.11e-09	12.8739
BRCA2	1.13204	6.13459	6.51735	2.03e-10	1.15e-09	13.2704
CENPC	-0.555257	7.95275	-6.47567	2.62e-10	1.46e-09	12.633
XRCC1	0.576255	9.11495	6.47097	2.69e-10	1.5e-09	12.5617
HLCS	-0.521324	9.3591	-6.46874	2.73e-10	1.51e-09	12.4224
SETD7	-0.791233	11.1319	-6.46334	2.82e-10	1.54e-09	12.3337
LMNA	0.694423	13.3847	6.46223	2.84e-10	1.54e-09	12.3314
NSD1	0.458257	10.0556	6.395	4.24e-10	2.3e-09	11.9963
PBRM1	-0.433284	9.69428	-6.37585	4.76e-10	2.56e-09	11.8655
TADA2B	-0.44142	9.69852	-6.3398	5.89e-10	3.15e-09	11.6562
MTA3	0.573907	9.03645	6.3257	6.41e-10	3.4e-09	11.7275
MGMT	-1.06563	11.1837	-6.31525	6.81e-10	3.59e-09	11.4702
EZH1	0.508194	9.15413	6.30964	7.04e-10	3.69e-09	11.6079
ZCWPW1	-0.92401	7.02891	-6.29098	7.86e-10	4.09e-09	11.7068
TOPBP1	0.548307	9.19374	6.27315	8.73e-10	4.52e-09	11.395
BRD8	0.465136	9.71527	6.24885	1.01e-09	5.18e-09	11.1815
PYGO1	-1.57862	2.78802	-6.23509	1.09e-09	5.56e-09	11.6954
PRDM2	-0.505458	8.59264	-6.23447	1.1e-09	5.56e-09	11.1369
ALKBH1	-0.433204	7.67797	-6.18742	1.44e-09	7.27e-09	11.0497
ELP3	-0.573325	9.60173	-6.17158	1.58e-09	7.92e-09	10.6936
CBX8	0.937529	8.13691	6.11622	2.18e-09	1.08e-08	10.7843
DAXX	0.491914	10.3881	6.03288	3.51e-09	1.74e-08	9.91887
SIRT7	0.727315	9.07115	6.01176	3.96e-09	1.95e-08	9.97445
AEBP2	-0.415388	8.53755	-5.99688	4.31e-09	2.11e-08	9.81758
UBE2A	0.461946	10.2376	5.99082	4.46e-09	2.17e-08	9.69223
PHF10	-0.599003	9.9151	-5.98908	4.5e-09	2.18e-08	9.65974
RPS6KA5	-0.76393	6.12634	-5.986	4.58e-09	2.2e-08	10.158
CHD9	-0.602835	9.19675	-5.96864	5.06e-09	2.42e-08	9.58167
ASCL2	-1.48829	3.43335	-5.96034	5.3e-09	2.52e-08	10.1643
MIER3	-0.434774	8.7649	-5.94895	5.65e-09	2.67e-08	9.52352
BRD9	0.48913	9.27432	5.94679	5.72e-09	2.69e-08	9.54511
DPF1	1.42373	1.49861	5.94552	5.76e-09	2.69e-08	10.1352
SRSF1	-0.296709	9.94129	-5.94229	5.87e-09	2.71e-08	9.4102
OGT	0.486055	10.8796	5.94194	5.88e-09	2.71e-08	9.39712
CUL3	-0.566487	9.61901	-5.89587	7.61e-09	3.49e-08	9.1609
KAT6B	-0.499668	8.40751	-5.88354	8.16e-09	3.72e-08	9.20742
HMGN4	0.49393	9.63467	5.8669	8.95e-09	4.06e-08	9.06428
PRMT3	0.58443	8.0295	5.86157	9.22e-09	4.16e-08	9.34154
PARP2	0.472674	8.70377	5.83979	1.04e-08	4.67e-08	9.06397
RCOR3	0.504766	9.34417	5.82914	1.1e-08	4.93e-08	8.89715
KDM5A	-0.371545	9.77302	-5.82429	1.13e-08	5.01e-08	8.7737
IDH1	-0.655099	13.0742	-5.8244	1.13e-08	5.01e-08	8.74154
PAK2	-0.351928	11.1515	-5.81984	1.16e-08	5.11e-08	8.71079
MSL2	-0.300167	9.17904	-5.81757	1.18e-08	5.14e-08	8.77913
L3MBTL3	-0.823135	6.5399	-5.8105	1.22e-08	5.32e-08	9.13953
PARP1	0.474891	11.8917	5.80402	1.27e-08	5.49e-08	8.62549
PPM1G	0.408115	11.3744	5.79604	1.33e-08	5.7e-08	8.59138
PHC2	-0.524932	11.5425	-5.74594	1.75e-08	7.47e-08	8.30948
BARD1	0.996094	6.40315	5.73503	1.85e-08	7.85e-08	8.90637
CBX3	0.37453	11.4149	5.73535	1.85e-08	7.85e-08	8.26548
RBP1	-1.87662	9.34174	-5.73223	1.88e-08	7.93e-08	8.25974
DBF4	0.736655	7.1894	5.71845	2.03e-08	8.51e-08	8.73196
JAK2	-0.650862	7.59043	-5.71477	2.07e-08	8.64e-08	8.44479
SMYD5	0.528463	9.30792	5.70885	2.14e-08	8.88e-08	8.26203
TTF2	0.832038	7.30137	5.69349	2.33e-08	9.56e-08	8.59193
ING3	-0.406154	7.37387	-5.69339	2.33e-08	9.56e-08	8.42277
RLIM	-0.436583	9.47236	-5.69203	2.35e-08	9.58e-08	8.08033
NFRKB	0.403535	9.32783	5.6842	2.45e-08	9.95e-08	8.11447
SIN3A	-0.34919	10.0208	-5.67905	2.52e-08	1.02e-07	7.98944
PHF19	1.06172	8.10656	5.67512	2.57e-08	1.03e-07	8.41452
HDAC4	0.771452	7.90982	5.67302	2.6e-08	1.04e-07	8.39188
SUV39H2	0.577845	7.27733	5.65077	2.93e-08	1.17e-07	8.34868
ARID1B	-0.41735	9.76162	-5.64306	3.06e-08	1.21e-07	7.80851
SMYD3	1.0408	8.62339	5.61523	3.55e-08	1.4e-07	7.9904
L3MBTL4	-0.726296	8.05935	-5.59479	3.97e-08	1.56e-07	7.70454
SETD4	0.564292	7.76706	5.58701	4.14e-08	1.62e-07	7.94565
TXN2	-0.563225	11.4852	-5.58242	4.24e-08	1.65e-07	7.44878
HNRNPA1	0.387815	12.9471	5.57562	4.4e-08	1.7e-07	7.41705
WDR82	-0.302745	10.7229	-5.57418	4.43e-08	1.71e-07	7.42147
MAZ	0.834945	7.73963	5.56574	4.63e-08	1.78e-07	7.8628
DDX21	-0.560968	10.4444	-5.52372	5.8e-08	2.21e-07	7.16252
SETD9	-0.681658	7.39689	-5.51413	6.1e-08	2.32e-07	7.43709
TAF10	0.559276	4.85052	5.50863	6.28e-08	2.38e-07	7.80413
PCGF6	-0.470957	7.78691	-5.48501	7.12e-08	2.68e-07	7.23395
SMARCA5	-0.423416	10.3495	-5.46224	8.03e-08	3.01e-07	6.8528
ARID5A	-0.703945	9.40909	-5.45649	8.27e-08	3.09e-07	6.85123
MDM4	0.546298	9.36519	5.41627	1.02e-07	3.79e-07	6.74242
JADE1	-0.543917	9.2368	-5.40147	1.1e-07	4.08e-07	6.58928
CDK5	0.676754	8.90461	5.37225	1.28e-07	4.73e-07	6.62299
SCML4	-1.30446	5.36635	-5.36501	1.33e-07	4.89e-07	6.96477
CHMP1B	-0.438031	9.81128	-5.3539	1.41e-07	5.15e-07	6.32267
ZMYM3	0.417649	9.71372	5.33846	1.53e-07	5.56e-07	6.29558
BANF2	1.87223	0.896305	5.29242	1.94e-07	7.01e-07	6.82901
HBP1	-0.688357	9.34308	-5.28917	1.97e-07	7.1e-07	6.01253
APOBEC3C	-0.982575	7.5161	-5.28464	2.02e-07	7.23e-07	6.21063
SYNCRIP	-0.307609	11.1052	-5.27241	2.15e-07	7.67e-07	5.88296
ARID5B	-0.67073	8.63462	-5.26279	2.26e-07	8.02e-07	5.94226
PRDM7	1.6397	1.14409	5.24802	2.43e-07	8.61e-07	6.61615
MLLT6	0.486161	10.315	5.22756	2.7e-07	9.51e-07	5.70751
TRIM28	0.475576	12.2596	5.22506	2.74e-07	9.59e-07	5.64376
PPP4R2	-0.450301	10.7647	-5.22308	2.76e-07	9.65e-07	5.64492
RNF8	0.501376	8.63476	5.21451	2.89e-07	9.99e-07	5.86894
ZMYND11	-0.365976	10.341	-5.21486	2.88e-07	9.99e-07	5.61726
HMGN3	-0.612477	9.85434	-5.20946	2.96e-07	1.02e-06	5.6005
HIF1AN	0.432861	9.60445	5.18862	3.29e-07	1.13e-06	5.56958
SIN3B	0.350933	9.44122	5.18724	3.31e-07	1.13e-06	5.57245
PRKDC	0.532627	11.3133	5.16468	3.71e-07	1.26e-06	5.36614
MOCS1	-0.723715	10.3503	-5.15568	3.88e-07	1.32e-06	5.32146
UBN1	0.357363	9.97591	5.15127	3.97e-07	1.34e-06	5.34922
PHF13	-0.440235	9.00793	-5.14275	4.14e-07	1.39e-06	5.33471
HMGB1	-0.339384	11.8377	-5.14166	4.17e-07	1.4e-06	5.23655
EID1	-0.502237	11.3406	-5.13785	4.25e-07	1.42e-06	5.2191
KDM6A	-0.517408	8.9152	-5.09817	5.18e-07	1.72e-06	5.12141
HDAC10	0.768556	4.20634	5.05775	6.33e-07	2.09e-06	5.64613
GATAD2B	0.337408	9.5673	5.05614	6.38e-07	2.1e-06	4.92594
PHF2	-0.429919	9.11302	-5.05359	6.46e-07	2.12e-06	4.89672
PHF3	-0.449829	10.7134	-5.0428	6.81e-07	2.23e-06	4.7752
PKN1	0.681652	11.3818	5.03378	7.12e-07	2.32e-06	4.73897
CREBBP	-0.354719	10.6877	-5.00954	8.02e-07	2.6e-06	4.62004
CUL5	-0.320987	9.26458	-4.97779	9.37e-07	3.03e-06	4.53403
RBBP7	0.339572	11.0801	4.96696	9.88e-07	3.18e-06	4.42375
SETDB1	0.447143	9.01518	4.95563	1.04e-06	3.34e-06	4.54161
AURKC	-0.725243	4.57864	-4.94952	1.08e-06	3.43e-06	5.06623
KDM4B	-0.534533	10.0348	-4.92987	1.18e-06	3.76e-06	4.26048
CHD1L	1.06837	2.79551	4.92277	1.22e-06	3.87e-06	5.08582
CBX4	0.53215	9.86874	4.92235	1.23e-06	3.87e-06	4.28254
NCOA6	0.303514	9.86847	4.89121	1.43e-06	4.48e-06	4.12218
SMARCAD1	-0.49952	8.45329	-4.87666	1.53e-06	4.78e-06	4.1372
CHUK	-0.362693	9.2219	-4.87404	1.55e-06	4.83e-06	4.05221
ING5	0.448926	9.41703	4.86156	1.64e-06	5.1e-06	4.04374
ZFAT	0.506402	7.6846	4.85746	1.68e-06	5.18e-06	4.38979
VRK1	0.619666	7.48121	4.82978	1.91e-06	5.89e-06	4.31731
SUV39H1	0.663691	8.56029	4.81971	2.01e-06	6.16e-06	4.05378
TDRKH	0.985415	7.99608	4.81558	2.05e-06	6.26e-06	4.21439
RUVBL1	0.404755	9.68981	4.81113	2.09e-06	6.37e-06	3.77748
PRDM15	0.788804	7.52609	4.80315	2.17e-06	6.59e-06	4.21469
CTCFL	-1.43211	1.19188	-4.78438	2.37e-06	7.18e-06	4.45759
ARRB1	-0.788631	8.40918	-4.74687	2.83e-06	8.53e-06	3.52517
NPM1	0.46176	13.0462	4.73177	3.04e-06	9.12e-06	3.32768
USP44	-1.12374	1.946	-4.70771	3.4e-06	1.02e-05	4.09901
PHF12	0.267538	9.52321	4.70083	3.51e-06	1.05e-05	3.28489
ATM	-0.393798	9.30758	-4.68194	3.83e-06	1.14e-05	3.17231
EID2B	0.673956	4.4234	4.67867	3.89e-06	1.15e-05	3.9171
ZBTB7C	-1.26361	4.97316	-4.66776	4.09e-06	1.21e-05	3.73709
MDC1	0.434388	9.48025	4.66659	4.11e-06	1.21e-05	3.15306
PRDM12	1.12232	1.79985	4.65963	4.25e-06	1.24e-05	3.94479
PRKCA	0.501372	9.99668	4.65617	4.32e-06	1.26e-05	3.0607
JMJD4	0.73463	7.84591	4.64603	4.52e-06	1.31e-05	3.45759
RIT1	0.428626	8.57431	4.64445	4.56e-06	1.32e-05	3.21869
NCOR2	0.355893	11.127	4.63206	4.82e-06	1.39e-05	2.89901
EED	0.369118	8.29533	4.60154	5.55e-06	1.59e-05	3.08726
CTCF	-0.213576	9.98899	-4.60101	5.56e-06	1.59e-05	2.78494
HINFP	0.330885	8.28017	4.59422	5.74e-06	1.64e-05	3.04911
RB1	-0.602787	8.98115	-4.58601	5.95e-06	1.7e-05	2.76329
BRD1	-0.348641	9.1636	-4.58126	6.08e-06	1.73e-05	2.74254
PDS5A	-0.286676	11.0358	-4.57119	6.37e-06	1.8e-05	2.62183
MASTL	0.471967	7.73109	4.55542	6.84e-06	1.93e-05	3.02784
CDYL2	-0.802681	7.14176	-4.55476	6.86e-06	1.93e-05	2.93693
CDK3	0.953589	2.09876	4.53991	7.34e-06	2.05e-05	3.42943
ASCL1	-2.07308	2.32018	-4.53665	7.45e-06	2.08e-05	3.30523
SMARCAL1	0.327062	8.85736	4.52816	7.74e-06	2.15e-05	2.63452
TAF6	0.668865	8.25597	4.52724	7.77e-06	2.15e-05	2.81488
CLOCK	-0.390938	9.17197	-4.51899	8.07e-06	2.23e-05	2.46972
HCFC2	-0.428657	8.4801	-4.50812	8.47e-06	2.33e-05	2.5047
LMNB1	0.848027	8.97787	4.49891	8.83e-06	2.41e-05	2.56593
GTF3C4	-0.303202	8.94306	-4.49936	8.81e-06	2.41e-05	2.41512
GLYR1	-0.33426	11.017	-4.49767	8.88e-06	2.42e-05	2.30359
DDB2	-0.538949	9.50552	-4.44991	1.1e-05	2.98e-05	2.14483
IKZF3	-0.98494	6.79564	-4.43199	1.19e-05	3.22e-05	2.48648
SCML2	0.892254	6.17517	4.41196	1.3e-05	3.51e-05	2.6755
FTO	-0.391264	9.44923	-4.38202	1.48e-05	3.98e-05	1.86725
SMYD2	0.610484	10.437	4.38191	1.48e-05	3.98e-05	1.85699
ZCWPW2	-0.547401	3.34426	-4.3515	1.7e-05	4.53e-05	2.54102
MBD4	-0.326106	9.70531	-4.3429	1.76e-05	4.69e-05	1.69289
RPS6KA4	0.348913	9.37135	4.34173	1.77e-05	4.69e-05	1.76352
BRMS1	0.483691	10.2157	4.33366	1.83e-05	4.85e-05	1.66244
MORF4L1	-0.23798	11.786	-4.32244	1.92e-05	5.07e-05	1.55666
BOD1	0.353999	9.69283	4.31901	1.95e-05	5.13e-05	1.63464
PKM	0.905599	11.4141	4.30969	2.03e-05	5.33e-05	1.52826
CHD6	-0.335084	9.34525	-4.29301	2.19e-05	5.69e-05	1.50787
GSE1	-0.396483	10.1049	-4.29364	2.18e-05	5.69e-05	1.46947
AKAP1	-0.367171	11.3859	-4.28885	2.23e-05	5.77e-05	1.41994
JADE2	0.480092	8.99879	4.28348	2.28e-05	5.89e-05	1.60421
TRIM16	1.72248	7.51483	4.28273	2.29e-05	5.89e-05	2.08564
WDR5	0.366947	10.2517	4.2696	2.42e-05	6.21e-05	1.39076
PCGF1	0.40485	8.61519	4.23135	2.85e-05	7.3e-05	1.46059
ELP5	-0.434056	9.59129	-4.21527	3.05e-05	7.79e-05	1.17138
PCGF2	0.697595	7.40575	4.21342	3.07e-05	7.83e-05	1.69358
SAP18	-0.360526	11.4646	-4.21149	3.1e-05	7.87e-05	1.10392
CHD2	-0.284254	10.2799	-4.19333	3.35e-05	8.47e-05	1.05845
USP16	-0.298016	9.6555	-4.17958	3.55e-05	8.95e-05	1.02949
ALKBH3	-0.561848	8.20919	-4.17252	3.66e-05	9.19e-05	1.14845
ADNP	0.232591	10.7278	4.16164	3.83e-05	9.59e-05	0.930068
ACTR2	-0.259419	11.8895	-4.15191	3.99e-05	9.96e-05	0.8637
KMT2B	0.398378	10.1649	4.14518	4.1e-05	0.000102157	0.894738
TRIM27	0.346873	11.0443	4.14193	4.16e-05	0.000103241	0.845275
SMARCC1	0.281216	10.6979	4.13856	4.22e-05	0.000104395	0.840288
HDAC5	0.401857	10.6409	4.13587	4.26e-05	0.000105259	0.835388
FXR2	-0.318992	9.54768	-4.11708	4.61e-05	0.000113457	0.785786
NAT10	0.22283	10.0024	4.11647	4.62e-05	0.000113457	0.782076
PRR12	0.435477	8.92384	4.10797	4.79e-05	0.000116762	0.896321
PHC3	-0.293742	9.38511	-4.10743	4.8e-05	0.000116762	0.759601
HMGN1	0.405479	10.9442	4.10841	4.78e-05	0.000116762	0.716453
ACTL6A	0.371852	8.79679	4.09543	5.05e-05	0.000122364	0.864939
SP100	-0.405258	10.79	-4.08122	5.35e-05	0.000129406	0.596415
ZGPAT	0.55907	7.05285	4.07697	5.45e-05	0.000131318	1.20069
DTX3L	-0.340189	11.2259	-4.0428	6.27e-05	0.000150734	0.438225
ING2	-0.389605	7.42908	-4.04127	6.31e-05	0.00015124	0.836784
MDM2	-0.416287	10.7438	-4.02303	6.8e-05	0.0001625	0.370326
SENP1	0.283368	7.96373	4.01722	6.97e-05	0.000165919	0.738539
TYW5	-0.276665	7.62953	-4.01559	7.01e-05	0.000166541	0.710763
SETD2	-0.249535	10.478	-3.98978	7.79e-05	0.000184469	0.252535
SP110	-0.425373	9.00478	-3.98693	7.88e-05	0.000186078	0.318875
SPEN	-0.339173	10.3523	-3.98006	8.1e-05	0.000190783	0.216765
UBR5	0.378271	10.1863	3.96229	8.71e-05	0.000204423	0.179666
PHF8	-0.459333	10.018	-3.95948	8.81e-05	0.000206166	0.145748
ZMYM2	-0.316681	9.63832	-3.95363	9.02e-05	0.000210486	0.145635
KMT2C	-0.364395	9.98991	-3.93783	9.61e-05	0.000223662	0.067143
EP400	0.281884	9.51923	3.93171	9.85e-05	0.00022793	0.110972
KMT5B	-0.284081	9.92491	-3.93186	9.84e-05	0.00022793	0.0500703
UIMC1	0.257116	8.60446	3.92295	0.000102002	0.000235411	0.226437
CUL1	-0.289598	10.9674	-3.91259	0.000106323	0.000244692	-0.0551741
TAF3	-0.240668	8.07762	-3.83986	0.000141877	0.000325599	-0.0639472
EHMT1	-0.231489	9.91324	-3.82769	0.000148824	0.000340587	-0.337809
EP300	-0.346838	10.3735	-3.82537	0.000150184	0.000342738	-0.366614
MIER2	0.546449	7.79109	3.76393	0.000190821	0.000434264	-0.113959
REV1	-0.287362	8.58307	-3.74186	0.000207796	0.000471582	-0.531082
RTF1	-0.188154	10.1974	-3.73792	0.00021097	0.000477458	-0.676511
BRCA1	0.658531	7.5418	3.73665	0.000212003	0.000478471	-0.154118
ARID3A	1.38808	7.83256	3.72879	0.000218507	0.000491792	-0.122452
INO80B	0.62435	1.9211	3.72606	0.000220807	0.000495602	0.288764
HR	-1.01602	4.03909	-3.72211	0.000224177	0.000501789	0.0637404
ELP4	-0.264199	7.97129	-3.71574	0.000229719	0.00051139	-0.490146
YY1	-0.180905	11.2246	-3.7162	0.000229318	0.00051139	-0.782755
ZBTB16	-1.00315	9.07731	-3.70481	0.000239526	0.000531773	-0.770624
MBD2	-0.25843	10.2459	-3.6958	0.000247911	0.000548898	-0.831696
DOT1L	0.396435	9.41244	3.68808	0.000255307	0.000563745	-0.763383
PHF21A	0.330359	8.85056	3.67958	0.000263693	0.000580694	-0.706923
MBTD1	-0.293578	8.75054	-3.66965	0.000273818	0.000601368	-0.81719
CIC	0.265616	10.6597	3.6553	0.0002891	0.00063323	-0.975954
PHF14	0.246554	9.89981	3.63486	0.000312262	0.000682135	-1.01069
FBL	0.486398	11.3589	3.62973	0.000318344	0.000693566	-1.08056
BANF1	0.344106	11.4868	3.62477	0.000324323	0.000704713	-1.10398
RCOR1	-0.255148	9.18976	-3.59874	0.000357488	0.000774716	-1.11344
TET1	0.831374	4.7255	3.58308	0.000378957	0.000819068	-0.371696
PHC1	-0.639983	5.28872	-3.5816	0.000381046	0.00082141	-0.50443
TRDMT1	-0.494701	5.33497	-3.57779	0.000386481	0.000830934	-0.51168
TOP2B	-0.204133	10.9789	-3.57346	0.000392736	0.000842167	-1.28214
PHF6	0.336949	8.46674	3.56446	0.000406051	0.000868438	-1.02708
RAD54L2	-0.34514	9.28002	-3.55768	0.000416356	0.000888154	-1.26932
HMG20A	-0.430433	8.39838	-3.55433	0.000421539	0.000896867	-1.18756
APOBEC3F	-0.667117	7.32902	-3.54815	0.000431257	0.00091516	-0.980044
PRMT6	-0.771699	7.60172	-3.54444	0.0004372	0.000925369	-1.09665
GATAD1	0.27547	9.81762	3.53957	0.000445102	0.00093966	-1.33413
CUL4A	-0.265958	10.864	-3.53602	0.000450959	0.000949571	-1.4097
PDS5B	-0.256637	9.07539	-3.52829	0.000463935	0.000974383	-1.3446
SS18L1	-0.445764	9.69922	-3.52122	0.000476129	0.000997429	-1.42583
MAX	-0.268115	9.67752	-3.52043	0.000477503	0.00099775	-1.41996
SIRT6	0.400016	8.74042	3.50209	0.000510611	0.00106421	-1.28536
ZBTB38	-0.461275	10.1728	-3.49981	0.00051487	0.00107035	-1.51859
PRDM1	-0.583615	6.8	-3.47719	0.000558996	0.00115914	-1.08183
USP7	-0.207255	11.1606	-3.47587	0.000561684	0.00116176	-1.62028
RRP8	-0.268094	9.15338	-3.47032	0.000573096	0.00118237	-1.54837
TDRD3	-0.320247	8.43996	-3.46947	0.000574852	0.00118301	-1.4516
APOBEC2	0.750628	1.38163	3.45136	0.000613706	0.00125979	-0.623136
BRD4	-0.215478	11.1193	-3.44318	0.000632049	0.0012942	-1.72958
EXOSC9	0.301303	8.62665	3.4407	0.000637719	0.00130254	-1.48177
TET3	0.390782	8.45635	3.43409	0.000653035	0.0013305	-1.45924
JMJD8	-0.371623	8.04484	-3.41598	0.000696772	0.00141608	-1.57059
KAT7	0.200184	9.40758	3.41466	0.000700062	0.00141923	-1.72314
ATAD2B	-0.257581	7.99568	-3.40654	0.000720663	0.00145738	-1.56278
CTBP2	-0.665609	7.17666	-3.37511	0.000805762	0.00162545	-1.54043
KDM2B	-0.262651	8.79438	-3.35844	0.000854617	0.00171976	-1.88018
EPC1	-0.192595	8.82154	-3.35537	0.000863897	0.00173416	-1.88281
RCC1	0.356478	9.45537	3.342	0.000905456	0.00181313	-1.95259
USP36	0.243199	10.0017	3.34005	0.000911675	0.00182112	-2.01711
YWHAZ	0.364773	13.0198	3.33927	0.000914178	0.00182167	-2.07645
MECOM	0.762051	7.00088	3.33061	0.000942356	0.00187325	-1.42684
SHPRH	-0.585958	6.03543	-3.3274	0.000952987	0.00188978	-1.44943
PRKCD	0.444396	8.96919	3.32472	0.000961947	0.00190293	-1.91344
TAF9	0.34201	9.84938	3.30786	0.00102021	0.00201331	-2.10322
AHCTF1	0.293307	9.98514	3.30354	0.00103564	0.00203884	-2.13145
DZIP3	0.373344	8.02936	3.30245	0.00103958	0.00204167	-1.77978
SMARCA1	-0.431625	11.1377	-3.28429	0.00110715	0.00216916	-2.25356
LAS1L	0.267715	10.2684	3.26929	0.00116599	0.00227898	-2.25824
NAP1L1	0.332791	12.1708	3.26585	0.00117993	0.00230071	-2.31658
ACTR5	0.391926	7.81197	3.24802	0.00125448	0.00244026	-1.88547
ATN1	0.264985	10.685	3.2467	0.00126015	0.00244547	-2.34779
ZNHIT1	-0.46619	12.0836	-3.24013	0.00128882	0.00249518	-2.39673
IFIT3	-0.562342	9.43767	-3.2325	0.00132289	0.00255508	-2.36456
KANSL3	0.216902	10.2061	3.2256	0.00135441	0.00260979	-2.39555
EXOSC5	0.416423	9.3463	3.21576	0.00140055	0.00269234	-2.33372
ZBTB4	-0.300299	9.47536	-3.20042	0.00147536	0.00282951	-2.45594
TDRD9	-0.946943	2.1012	-3.19672	0.00149399	0.00285853	-1.52842
GATAD2A	-0.221112	10.5927	-3.17812	0.00159082	0.00303669	-2.57134
BAHD1	-0.240224	9.23375	-3.17686	0.00159758	0.00304248	-2.50656
BAG6	0.220617	12.8094	3.17487	0.00160831	0.00305578	-2.59953
ZZZ3	-0.203181	9.49148	-3.17214	0.00162316	0.00307685	-2.53966
PRKAB2	0.42972	10.8927	3.1706	0.00163154	0.00308558	-2.58841
SMARCB1	0.253511	10.4144	3.1598	0.00169182	0.00319219	-2.60928
PDP1	-0.650305	7.07444	-3.13703	0.00182561	0.00343669	-2.2716
CDYL	0.251955	8.28218	3.13591	0.00183243	0.00344159	-2.39283
CDK7	0.294923	8.64988	3.12695	0.00188786	0.00352947	-2.49277
SFMBT1	-0.270583	8.32044	-3.12712	0.00188678	0.00352947	-2.5272
NCOA5	0.20107	9.36938	3.08721	0.00215294	0.00401588	-2.75614
STK4	-0.18023	9.46488	-3.06233	0.00233595	0.00434732	-2.87042
NASP	0.290609	10.7248	3.0612	0.00234463	0.00435355	-2.91965
INO80	-0.170605	9.26927	-3.04432	0.00247724	0.00458935	-2.90627
ARNTL	-0.427755	8.25409	-3.04105	0.00250367	0.00462783	-2.81282
HP1BP3	-0.197648	11.2189	-3.02218	0.00266159	0.00490861	-3.05895
SUPT7L	0.153082	9.63261	3.01095	0.00275986	0.0050784	-3.01449
UBE2B	-0.264267	10.6769	-2.99512	0.00290405	0.00533171	-3.12668
HDAC7	0.412356	9.35996	2.98085	0.00303993	0.00556866	-3.0449
ZNF541	1.04894	4.06181	2.97152	0.00313184	0.00572418	-2.21705
KDM5B	0.409932	9.5857	2.9693	0.00315406	0.00572636	-3.11042
BAZ2A	0.242669	10.3296	2.96948	0.00315222	0.00572636	-3.17601
FBRS	0.172857	10.3794	2.97021	0.00314494	0.00572636	-3.17874
MIS18BP1	0.383841	7.46256	2.96584	0.00318904	0.00577704	-2.67956
TRIM33	-0.209647	9.54878	-2.95826	0.00326692	0.00590502	-3.18559
RMI1	0.349575	7.79689	2.9296	0.00357705	0.00645133	-2.86321
PAXIP1	0.304998	7.65106	2.92548	0.00362387	0.00652137	-2.85636
PPP4R3A	-0.188286	10.4457	-2.92445	0.00363559	0.00652808	-3.32344
APEX1	0.192564	11.4867	2.91393	0.00375786	0.00673283	-3.37227
BRPF1	0.171276	8.50204	2.90665	0.00384463	0.00687323	-3.14074
SUPT3H	0.444574	6.44775	2.89861	0.00394268	0.00702301	-2.67902
ATRX	-0.23932	9.68568	-2.89837	0.00394561	0.00702301	-3.36742
CXXC1	0.227256	9.86504	2.89601	0.00397474	0.00705947	-3.3611
ZMYM5	-0.242707	7.56348	-2.87706	0.00421657	0.00745658	-3.06924
SUDS3	-0.171867	9.60745	-2.8772	0.00421476	0.00745658	-3.41934
KDM3B	0.18981	10.2492	2.87422	0.00425389	0.00750633	-3.44704
ZNF532	0.58654	7.7939	2.87092	0.00429764	0.00756718	-2.9881
SRSF3	-0.165388	12.0069	-2.86609	0.00436251	0.00766487	-3.51566
RUVBL2	0.295108	11.0789	2.8533	0.00453847	0.00795694	-3.53188
FOXA1	-0.492492	9.84424	-2.85044	0.00457871	0.00801029	-3.52004
APOBEC3B	1.07781	4.8298	2.84631	0.00463746	0.00809573	-2.63252
USP22	0.34177	10.5756	2.83166	0.00485114	0.00845071	-3.57539
PHF20L1	0.240359	9.52146	2.82384	0.0049687	0.00863708	-3.52961
SAP30L	0.239798	9.88502	2.80508	0.00526165	0.00912689	-3.616
PRMT1	0.27135	10.7093	2.80239	0.00530495	0.0091825	-3.66306
FBRSL1	0.220627	10.3117	2.80019	0.00534053	0.00922456	-3.6548
KAT8	-0.213368	9.49674	-2.79301	0.00545826	0.00940801	-3.64731
TAF4	0.200887	8.86941	2.79138	0.00548543	0.00943494	-3.53529
PHF23	-0.25656	9.5779	-2.78418	0.00560636	0.00962267	-3.67955
TOX	-0.874815	4.89825	-2.78322	0.00562261	0.00963035	-2.93149
KMT2A	-0.205954	9.51664	-2.75245	0.0061689	0.0105439	-3.75928
MEN1	0.188528	10.0704	2.7286	0.00662467	0.0112993	-3.83834
PRR14	0.187109	9.46467	2.72434	0.00670918	0.0114196	-3.80093
UBE2H	-0.224579	11.4299	-2.70663	0.00707127	0.0120109	-3.94919
DAPK3	0.267649	10.0301	2.70454	0.00711516	0.0120603	-3.89607
PARP3	-0.291939	8.94138	-2.70166	0.00717606	0.0121384	-3.8455
MSL1	0.154287	10.5035	2.6999	0.00721345	0.0121764	-3.93613
IGFBP7	-0.435071	11.7543	-2.68943	0.00743964	0.0125323	-3.99767
ATR	0.204255	8.75803	2.67552	0.00774998	0.0130283	-3.81613
BCORL1	0.402467	8.30953	2.67457	0.00777157	0.0130377	-3.68938
EXOSC4	0.497444	9.38017	2.67115	0.00784987	0.0131421	-3.89739
NAP1L2	-0.9519	4.37182	-2.65558	0.00821546	0.013726	-3.22842
EMSY	-0.188825	7.82597	-2.63715	0.00866762	0.0144519	-3.77624
SP1	-0.124928	10.7077	-2.63486	0.00872522	0.0145183	-4.11981
CHD8	0.13986	10.0604	2.63121	0.00881794	0.0146428	-4.09635
KMT2D	0.279158	9.99831	2.62819	0.0088954	0.0147415	-4.09414
APOBEC3G	-0.528338	6.89006	-2.62027	0.00910128	0.0150521	-3.62576
SSRP1	0.149937	11.1432	2.59096	0.00990055	0.0163409	-4.23835
C17orf49	0.405762	2.72473	2.58027	0.0102074	0.0168133	-3.20045
BAZ1A	-0.255951	9.03186	-2.57741	0.010291	0.0169169	-4.17452
PRPF31	0.299942	10.0838	2.55967	0.0108229	0.0177556	-4.2727
NPAS2	0.47996	8.32004	2.54325	0.0113368	0.0185615	-4.01729
PWWP2B	0.56516	8.33853	2.53546	0.011588	0.0189349	-3.99854
ARID1A	-0.20259	10.5402	-2.52343	0.011986	0.019546	-4.39982
JMJD6	0.273045	9.27951	2.51863	0.0121482	0.019771	-4.29909
BAP1	0.239304	11.0698	2.50607	0.0125813	0.0204353	-4.44753
HSPA1A	0.439143	11.6399	2.50476	0.0126274	0.0204694	-4.4604
LBR	0.22832	11.1068	2.4889	0.0131964	0.0213495	-4.49099
CUL4B	0.172387	10.5636	2.48205	0.013449	0.021715	-4.49306
FOXP4	0.243866	10.8915	2.48093	0.0134904	0.021739	-4.50447
ACTB	-0.212238	16.227	-2.47601	0.0136751	0.0219933	-4.48034
TRIM24	0.251903	10.6177	2.47486	0.0137188	0.0220201	-4.51035
SIRT2	-0.220512	10.5871	-2.47132	0.0138534	0.0221926	-4.52946
DNAJC2	0.1962	9.06255	2.46997	0.0139047	0.0222312	-4.39436
ING1	-0.272464	8.92199	-2.46227	0.0142028	0.0226634	-4.44864
SCMH1	0.238082	8.59103	2.43723	0.0152101	0.0242235	-4.37582
MEAF6	-0.235368	10.3117	-2.39284	0.0171525	0.0272638	-4.70967
MGA	-0.196175	9.02342	-2.39168	0.0172062	0.0272961	-4.62351
ZMYM4	-0.154339	9.49334	-2.38601	0.0174701	0.027661	-4.68078
CSNK2A1	0.149634	10.6837	2.37836	0.0178318	0.028179	-4.74625
SUPT16H	0.128333	10.7706	2.37499	0.0179929	0.0283788	-4.75711
WSB2	0.189736	10.5035	2.35153	0.0191529	0.0301502	-4.80148
CHD3	0.455088	9.28752	2.33212	0.0201612	0.0316763	-4.72195
NSL1	0.172317	9.54922	2.31999	0.0208148	0.0326405	-4.81484
RNF20	0.158881	9.87246	2.31582	0.0210441	0.0329369	-4.8526
USP46	0.225353	7.63095	2.30545	0.021623	0.0337781	-4.44681
ASH1L	0.235066	9.9723	2.30418	0.021695	0.033826	-4.88189
PAF1	-0.199169	10.9496	-2.30199	0.021819	0.0339545	-4.93755
ZHX3	-0.261649	9.59679	-2.2947	0.022238	0.0345408	-4.90447
ZMYM1	0.228477	7.22807	2.29019	0.0225004	0.0348596	-4.38743
INO80D	-0.176283	8.30344	-2.28971	0.0225286	0.0348596	-4.73278
KANSL1	0.163246	9.56171	2.28005	0.0230999	0.035676	-4.90796
DNAJC1	-0.227067	10.4341	-2.26486	0.0240248	0.0370345	-5.0075
ACTR3	-0.13346	11.3679	-2.25624	0.0245637	0.0377938	-5.04821
CIT	0.4248	7.45493	2.2554	0.0246172	0.037805	-4.49266
PRDM8	-0.505546	2.63078	-2.25386	0.0247147	0.0378836	-4.01007
SETDB2	-0.226457	8.08349	-2.2511	0.0248903	0.0380812	-4.7644
SUPT6H	-0.125592	11.6633	-2.23263	0.0260945	0.039849	-5.10454
JARID2	0.200153	8.46745	2.22877	0.0263524	0.0401677	-4.83565
TAF8	-0.167334	9.28698	-2.22642	0.0265103	0.0403332	-5.02606
PHF1	0.199201	10.1633	2.21182	0.0275116	0.0417788	-5.10013
CECR2	-0.669019	7.73488	-2.20448	0.028027	0.0424825	-4.85677
RING1	0.201463	10.6011	2.19655	0.0285925	0.0432594	-5.15265
RCOR2	0.745503	2.88858	2.19427	0.0287574	0.0434285	-4.08544
PRDM5	-0.515751	3.37671	-2.1869	0.0292955	0.0441595	-4.22424
TFDP1	-0.250759	9.82108	-2.18557	0.0293935	0.0442255	-5.15871
CBX5	0.216028	10.2561	2.15561	0.0316758	0.047572	-5.226
PPP2CA	-0.146284	11.341	-2.15173	0.0319825	0.0479444	-5.27564
ANP32B	-0.198723	11.4314	-2.14809	0.0322725	0.0482905	-5.28552
PES1	0.207481	11.0432	2.14519	0.0325047	0.0485491	-5.27587
HMGA2	1.0604	1.52795	2.13544	0.0332974	0.0495519	-4.12175
TP53	-0.308965	9.62581	-2.13557	0.0332861	0.0495519	-5.25657

## Sheet: supplement table 3
the Chromatin regulators related hub genes
gene
SP1
NCOA6
CHD8
MBTD1
EP300
TOP2B
ARID1A
EP400
EPC1
BRD1
SETDB1
CBX1
TOP2A
BUB1
TTK
REV1

## Sheet: supplement table 4
Gene sets for ssgsea analysis
Base excision repair	PARP2	PARP3	POLD3	PARP1	PARP4	FEN1	SMUG1	NEIL2	APEX2	POLL	HMGB1	APEX1	LIG1	LIG3	MPG	MUTYH	NTHL1	OGG1	PCNA	POLE3	POLB	POLD1	POLD2	POLE	POLE2	NEIL3	POLE4	POLD4	UNG	XRCC1	NEIL1	MBD4
DNA damage repair1	ALKBH2	ALKBH3	APEX1	APEX2	APLF	ATM	ATR	ATRIP	BLM	BRCA1	BRCA2	BRIP1	CCNH	CDK7	CETN2	CHAF1A	CHEK1	CHEK2	CLK2	DCLRE1C	DDB1	DDB2	DUT	ENDOV	ERCC1	ERCC2	ERCC3	ERCC4	ERCC5	ERCC6	ERCC8	FAN1	FANCA	FANCB	FANCC	FANCD2	FANCE	FANCF	FANCG	FANCL	FANCM	GTF2H1	GTF2H2	GTF2H3	GTF2H4	GTF2H5	H2AFX	HLTF	HUS1
DNA damage repair2	ATM	ATR	BLM	BRCA1	BRCA2	BRIP1	CHEK1	CHEK2	ERCC4	FANCA	FANCC	FANCD2	FANCE	FANCF	FANCG	FANCL	FANCM	MLH1	MSH2	MSH6	MUTYH	NUDT1	PALB2	PARP1	PARP2	PARP3	PMS2	POLD1	POLE	PRKDC	RAD51C	RPA1	TP53
DNA replication	DNA2	FEN1	LIG1	MCM2	MCM3	MCM4	MCM5	MCM6	MCM7	PCNA	POLA1	POLA2	POLD1	POLD2	POLD3	POLD4	POLE	POLE2	POLE3	POLE4	PRIM1	PRIM2	RFC1	RFC2	RFC3	RFC4	RFC5	RNASEH1	RNASEH2A	RNASEH2B	RNASEH2C	RPA1	RPA2	RPA3	RPA4	SSBP1
Fanconi anemia	APITD1	ATR	ATRIP	BLM	BRCA1	BRCA2	BRIP1	C17orf70	C19orf40	EME1	EME2	ERCC1	ERCC4	FAN1	FANCA	FANCB	FANCC	FANCD2	FANCE	FANCF	FANCG	FANCI	FANCL	FANCM	HES1	MLH1	MUS81	PALB2	PMS2	POLH	POLI	POLK	POLN	RAD51	RAD51C	REV1	REV3L	RMI1	RMI2	RPA1	RPA2	RPA3	RPA4	SLX4	STRA13	TELO2	TOP3A	TOP3B	UBE2T
Homologous recombination	BLM	BRCA2	EME1	MRE11A	MUS81	NBN	POLD1	POLD2	POLD3	POLD4	RAD50	RAD51	RAD51B	RAD51C	RAD51D	RAD52	RAD54B	RAD54L	RPA1	RPA2	RPA3	RPA4	SHFM1	SSBP1	TOP3A	TOP3B	XRCC2	XRCC3
Mismatch repair	EXO1	LIG1	MLH1	MLH3	MSH2	MSH3	MSH6	PCNA	PMS2	POLD1	POLD2	POLD3	POLD4	RFC1	RFC2	RFC3	RFC4	RFC5	RPA1	RPA2	RPA3	RPA4	SSBP1
Nucleotide excision repair	CCNH	CDK7	CETN2	CUL4A	CUL4B	DDB1	DDB2	ERCC1	ERCC2	ERCC3	ERCC4	ERCC5	ERCC6	ERCC8	GTF2H1	GTF2H2	GTF2H3	GTF2H4	GTF2H5	LIG1	MNAT1	PCNA	POLD1	POLD2	POLD3	POLD4	POLE	POLE2	POLE3	POLE4	RAD23A	RAD23B	RBX1	RFC1	RFC2	RFC3	RFC4	RFC5	RPA1	RPA2	RPA3	RPA4	XPA	XPC
Cell.Cycle_activated	CCND1	CCND2	CCND3	CCNE1	CDK2	CDK4	CDK6	E2F1	E2F3
Hippo_activated	YAP1	TEAD1	TEAD2	TEAD3	TEAD4	WWTR1
MYC_activated	MYCL1	MYCN	MYC
NOTCH_activated	CREBBP	EP300	HES1	HES2	HES3	HES4	HES5	HEY1	HEY2	HEYL	KAT2B	NOTCH1	NOTCH2	NOTCH3	NOTCH4	PSEN2	LFNG	NCSTN	JAG1	APH1A	FHL1	THBS2	MFAP2	RFNG	MFAP5	JAG2	MAML3	MFNG	CNTN1	MAML1	MAML2	PSEN1	PSENEN	RBPJ	RBPJL	SNW1	ADAM10	APH1B	ADAM17	DLK1	DLL1	DLL3	DLL4	DNER	DTX1	DTX2	DTX3	DTX3L	DTX4
NRF2_activated	NFE2L2
PI3K_activated	EIF4EBP1	AKT1	AKT2	AKT3	AKT1S1	INPP4B	MAPKAP1	MLST8	MTOR	PDK1	PIK3CA	PIK3CB	PIK3R2	RHEB	RICTOR	RPTOR	RPS6	RPS6KB1	STK11
TGF-B_activated	TGFBR1	TGFBR2	ACVR2A	ACVR1B	SMAD2	SMAD3	SMAD4
TP53_activated	TP53	ATM	CHEK2	RPS6KA3
Wnt_activated	LEF1	LGR4	LGR5	LZTR1	NDP	PORCN	SFRP1	SFRP2	SFRP4	SFRP5	SOST	TCF7L1	WIF1	ZNRF3	CTNNB1	DVL1	DVL2	DVL3	FRAT1	FRAT2	DKK1	DKK2	DKK3	DKK4	RNF43	TCF7	TCF7L2
RAS_activated	ABL1	EGFR	ERBB2	ERBB3	ERBB4	PDGFRA	PDGFRB	MET	FGFR1	FGFR2	FGFR3	FGFR4	FLT3	ALK	RET	ROS1	KIT	IGF1R	NTRK1	NTRK2	NTRK3	SOS1	GRB2	PTPN11	KRAS	HRAS	NRAS	RIT1	ARAF	BRAF	RAF1	RAC1	MAP2K1	MAP2K2	MAPK1	INSR	INSRR	IRS1	SOS2	SHC1	SHC2	SHC3	SHC4	RASGRP1	RASGRP2	RASGRP3	RASGRP4	RAPGEF1	RAPGEF2
Cell.Cycle_repressed	CDKN1A	CDKN1B	CDKN2A	CDKN2B	CDKN2C	RB1
Hippo_repressed	STK4	STK3	SAV1	LATS1	LATS2	MOB1A	MOB1B	PTPN14	NF2	WWC1	TAOK1	TAOK2	TAOK3	CRB1	CRB2	CRB3	LLGL1	LLGL2	HMCN1	SCRIB	HIPK2	FAT1	FAT2	FAT3	FAT4	DCHS1	DCHS2	CSNK1E	CSNK1D	AJUBA	LIMD1	WTIP
MYC_repressed	MGA	MNT	MXD1	MXD3	MXD4	MXI1
NOTCH_repressed	ARRDC1	CNTN6	KDM5A	NOV	NRARP	ITCH	SPEN	FBXW7	HDAC2	CUL1	NCOR1	NCOR2	HDAC1	NUMB	CIR1	NUMBL	RBX1	SAP30	SKP1	CTBP1	CTBP2
NRF2_repressed	KEAP1	CUL3
PI3K_repressed	DEPDC5	DEPTOR	NPRL2	NPRL3	PIK3R1	PIK3R3	PPP2R1A	PTEN	TSC1	TSC2
RAS_repressed	NF1	RASA1	CBL	ERRFI1	CBLB	CBLC	RCE1	ICMT	MRAS	PLXNB1	MAPK3	ARHGAP35	RASA2	RASA3	RASAL1	RASAL2	RASAL3	DAB2IP	PPP1CA	SCRIB	PIN1	PEBP1	ERF	PEA15
TP53_repressed	MDM2	MDM4
Wnt_repressed	CHD8	LRP5	LRP6	RSPO1	TLE1	TLE2	TLE3	TLE4	FZD1	FZD10	FZD2	FZD3	FZD4	FZD5	FZD6	FZD7	FZD8	FZD9	WNT1	WNT10A	WNT10B	WNT11	WNT16	WNT2	WNT3A	WNT4	WNT5A	WNT5B	WNT6	WNT7A	WNT7B	WNT8A	WNT8B	WNT9A	WNT9B	AMER1	APC	AXIN1	AXIN2	GSK3B	CHD4
Glutaminolysis	GLS	GLS2	GLUD1	GLUD2	GPT	GOT1	GOT2
FATTY_ACID_METABOLISM	ACADM	ACADVL	ACADS	ACADL	ACAD9	ACADSB	ACAD8	HADHA	HADHB	HADH	ECHS1	EHHADH	ECI1	ECI2	HSD17B10	ACAA1	ACAA2	ACAT1	CPT1B	CPT1A	CPT1C	CPT2
GLYCOLYSIS_GLUCONEOGENESIS	ABCB6	ADORA2B	AGL	AGRN	AK3	AK4	AKR1A1	ALDH7A1	ALDH9A1	ALDOA	ALDOB	ALG1	ANG	ANGPTL4	ANKZF1	ARPP19	ARTN	AURKA	B3GALT6	B3GAT1	B3GAT3	B3GNT3	B4GALT1	B4GALT2	B4GALT4	B4GALT7	BIK	BPNT1	CACNA1H	CAPN5	CASP6	CD44	CDK1	CENPA	CHPF	CHPF2	CHST1	CHST12	CHST2	CHST4	CHST6	CITED2	CLDN3	CLDN9	CLN6	COG2	COL5A1	COPB2	CTH
PENTOSE_PHOSPHATE_PATHWAY	G6PD	H6PD	PGD	PGLS	RPE	RPEL1	RPIA	TALDO1	TKT	TKTL1	TKTL2
cuproptosis_activated	FDX1	LIAS	LIPT1	DLD	DLAT	PDHA1	PHDH
cuproptosis_inhibited	MTF1	CLS	CDKN2A
[truncated: 151 more columns]

## Sheet: supplement table 5
differentially expressed genes between diverse CRs phenotype-related patterns
CRscluster1 VS CRscluster2										CRscluster2 VS CRscluster3								CRscluster1 VS CRscluster3
gene	logFC	AveExpr	t	P.Value	adj.P.Val	B		gene	logFC	AveExpr	t	P.Value	adj.P.Val	B		gene	logFC	AveExpr	t	P.Value	adj.P.Val	B
DEPDC1B	2.0738	1.52018	13.2786	3.40362e-33	2.67266e-30	64.5739		MASP2	-2.59908	6.46043	-7.10033	6.37762e-12	7.33491e-10	16.6111		CIP2A	2.64378	1.2083	23.4986	1.85955e-75	4.23458e-71	161.06
CFHR4	-2.54984	3.62049	-9.9154	1.03025e-20	1.19698e-18	36.2435		C6orf223	2.64958	-1.53058	6.52293	2.25962e-10	1.92e-08	13.2064		KIF23	2.9733	2.05301	23.1756	3.96951e-74	3.24847e-70	158.149
AKR7A3	-2.00331	4.78784	-8.62522	1.88717e-16	1.21741e-14	26.4834		HPD	-3.00187	7.91456	-6.47571	2.99509e-10	2.46224e-08	12.8663		WDHD1	2.15298	1.77598	23.1677	4.27955e-74	3.24847e-70	158.024
TTC36	-2.64903	-0.476102	-8.57383	2.74121e-16	1.69627e-14	26.3808		FST	-2.02841	6.05213	-6.46398	3.2114e-10	2.61179e-08	12.8076		TOP2A	3.46509	4.811	23.043	1.39814e-73	6.36767e-70	157.014
CD300LG	-2.24056	-1.90782	-8.30261	1.91983e-15	1.01435e-13	24.4792		LYPD6	2.03501	-1.98494	6.39631	4.7935e-10	3.72552e-08	12.4487		BUB1B	3.08311	1.49977	23.0597	1.19261e-73	6.36767e-70	156.995
LINC01702	-2.40835	0.733338	-8.29642	2.00606e-15	1.05501e-13	24.4252		FHOD3	2.00567	-1.08157	6.27176	9.93527e-10	7.18241e-08	11.7981		KIF18A	2.93017	0.77775	22.5574	1.42127e-71	4.62359e-68	152.148
HPR	-2.05053	6.99606	-8.21741	3.50821e-15	1.77531e-13	23.5697		AC016705.2	2.14692	-3.2698	6.17912	1.6964e-09	1.16708e-07	11.1852		ECT2	2.54577	3.26512	22.1896	4.75534e-70	1.35361e-66	148.901
AC007344.1	-2.2224	-0.797777	-8.05175	1.11961e-14	5.009e-13	22.7747		PCK1	-2.64421	7.6843	-6.09035	2.81615e-09	1.80139e-07	10.6908		KIF18B	3.13971	1.95491	22.0088	2.68198e-69	6.59781e-66	147.112
GLYAT	-2.76803	3.9676	-8.05866	1.06701e-14	4.8306e-13	22.5825		LIVAR	-2.22316	-1.15177	-5.68436	2.65991e-08	1.34305e-06	8.55805		KIF11	2.35533	2.67955	22.0007	2.89734e-69	6.59781e-66	147.081
AC239800.2	-2.56262	0.0017263	-8.01192	1.47639e-14	6.46547e-13	22.4966		MCOLN3	2.17436	-1.9766	5.57407	4.79366e-08	2.20528e-06	8.13828		ANLN	3.01522	2.90375	21.5637	1.90744e-67	3.94874e-64	142.93
HPD	-2.5176	7.91456	-8.05409	1.10153e-14	4.94756e-13	22.459		ALDH1L1	-2.0236	7.49269	-5.35385	1.51197e-07	5.91592e-06	6.84913		STIL	2.15805	1.80314	21.4609	5.11274e-67	9.70227e-64	141.871
INAVA	2.39779	0.799733	7.99129	1.7032e-14	7.33182e-13	22.3383		MGAM2	2.13509	-3.05149	5.01061	8.41159e-07	2.61601e-05	5.46338		GPSM2	2.03582	1.63996	20.7841	3.42443e-64	5.99856e-61	135.404
ETNPPL	-2.03094	4.56921	-7.96877	1.99022e-14	8.45072e-13	21.9112		CYP4A22	-2.09621	5.10199	-4.96133	1.06817e-06	3.21325e-05	5.10157		FANCI	2.17875	2.94122	20.72	6.34854e-64	1.03263e-60	134.875
LRCOL1	-2.37147	0.243147	-7.85555	4.33452e-14	1.74084e-12	21.441		UGT2B10	-2.06364	6.36542	-4.94435	1.15925e-06	3.44823e-05	4.9313		SGO2	2.22287	1.73618	20.6911	8.3901e-64	1.27373e-60	134.526
AC011591.1	-2.11638	-2.63543	-7.83095	5.1279e-14	2.0168e-12	21.2935		CYP4F2	-2.11985	5.40594	-4.91025	1.36548e-06	3.94051e-05	4.83669		KIF15	3.02107	1.1661	20.4402	9.40961e-63	1.33922e-59	132.1
LINC01485	-2.12081	4.28645	-7.6821	1.40713e-13	5.01457e-12	20.006		CTNND2	2.4184	-0.664585	4.83341	1.96811e-06	5.31759e-05	4.62145		CENPE	2.52914	1.89594	20.0523	3.96784e-61	5.01975e-58	128.434
SLC10A1	-2.47632	5.06234	-7.61591	2.19495e-13	7.46022e-12	19.5323		CCL16	-2.50073	5.10691	-4.84106	1.89824e-06	5.18927e-05	4.57967		POLQ	2.62952	0.929293	20.0275	5.03786e-61	5.73611e-58	128.103
FAM83A-AS1	-3.14568	-1.07714	-7.54205	3.5932e-13	1.18073e-11	19.4127		ASPDH	-2.10619	4.12989	-4.78116	2.51681e-06	6.54255e-05	4.38216		NCAPH	2.50196	2.20096	19.9446	1.12211e-60	1.16148e-57	127.42
LINC00992	2.04218	-3.22636	7.34011	1.35905e-12	3.99331e-11	18.1295		SLC13A5	-2.16787	6.27609	-4.79008	2.41373e-06	6.31061e-05	4.24808		CLSPN	2.64813	1.12546	19.8226	3.64203e-60	3.60593e-57	126.179
CYP11A1	-2.27952	1.27021	-7.26076	2.27609e-12	6.3753e-11	17.5464		FUT6	-2.1423	2.37584	-4.70698	3.55515e-06	8.78068e-05	4.11344		CENPF	2.96076	4.00943	19.8021	4.43825e-60	4.21116e-57	126.088
ADORA2BP1	-2.10994	-1.08036	-7.17392	3.98379e-12	1.06478e-10	17.0834		TRIM55	-3.46177	3.38109	-4.66537	4.30682e-06	0.000103237	3.94107		GINS1	2.57937	2.63264	19.7502	7.32829e-60	6.67519e-57	125.572
LAMA5-AS1	-2.10215	-0.256295	-7.12608	5.41157e-12	1.41646e-10	16.7685		TAT	-2.30922	7.20376	-4.72413	3.28359e-06	8.20789e-05	3.93038		UHRF1	2.91924	1.91985	19.6964	1.23113e-59	1.07828e-56	125.033
ILDR1	2.0359	-1.14252	6.88674	2.44956e-11	5.56146e-10	15.3304		ADH4	-2.56073	7.02309	-4.60124	5.77267e-06	0.000131851	3.40251		PLK4	2.09024	1.07064	19.6549	1.83863e-59	1.55072e-56	124.545
AP001783.1	-2.61921	-0.882284	-6.86794	2.7536e-11	6.15962e-10	15.2107		LINC02732	-2.12505	-0.905661	-4.52189	8.25652e-06	0.000175389	3.36714		RACGAP1	2.00906	3.62978	19.5161	7.02428e-59	5.51576e-56	123.341
F9	-2.15332	6.01874	-6.89736	2.29266e-11	5.2313e-10	14.9446		LINC01139	2.00929	-3.0613	4.4563	1.10558e-05	0.000222602	3.10747		GTSE1	2.80232	1.72825	19.4861	9.3887e-59	7.12665e-56	123.003
IGF2BP3	2.15577	-0.690406	6.66931	9.34282e-11	1.83409e-09	14.0304		CPS1	-2.23456	8.72884	-4.48617	9.68345e-06	0.00019848	2.88269		CKAP2L	2.62466	1.58801	19.4274	1.65435e-58	1.21526e-55	122.43
AL162582.1	-2.00664	-2.89386	-6.63785	1.13096e-10	2.18442e-09	13.8818		CA5A	-2.06614	2.96725	-4.37578	1.57458e-05	0.000293905	2.7314		TICRR	2.79344	0.619461	19.3974	2.21042e-58	1.57299e-55	122.053
NAT2	-2.12498	0.791753	-6.59225	1.49003e-10	2.8019e-09	13.5114		APOF	-2.25447	4.33109	-4.26398	2.55047e-05	0.000433428	2.20391		MCM10	2.80251	1.26993	19.2755	7.1783e-58	4.95346e-55	120.959
SLC22A1	-2.22242	5.18932	-6.62546	1.21913e-10	2.33099e-09	13.3329		NECAB2	-2.06312	2.48617	-4.23088	2.93614e-05	0.000484505	2.16645		FOXM1	2.87299	3.15841	19.1069	3.65602e-57	2.44867e-54	119.408
FOXJ1	2.15455	-1.83095	6.54021	2.03743e-10	3.72661e-09	13.3043		MPPED1	-2.15128	1.67075	-4.21385	3.15565e-05	0.000513289	2.13544		BUB1	2.61997	2.48837	19.0709	5.18119e-57	3.37103e-54	119.051
LINC00844	-2.38422	0.71266	-6.41474	4.29929e-10	7.3446e-09	12.4959		ABCB11	-2.28497	4.75684	-4.23664	2.86524e-05	0.000474871	2.0379		CEP55	2.74479	1.3328	19.0509	6.27984e-57	3.97235e-54	118.811
TAT	-2.09849	7.20376	-6.44475	3.59965e-10	6.23356e-09	12.2538		LINC01485	-2.23077	4.28645	-4.1835	3.58613e-05	0.000569479	1.89847		RAD54L	2.96306	-0.0417208	19.0409	6.91671e-57	4.25695e-54	118.581
DQX1	2.27975	-2.61968	6.31418	7.76057e-10	1.25782e-08	12.0342		LRCOL1	-2.20694	0.243147	-4.14284	4.25148e-05	0.00065239	1.89291		RAD51AP1	2.29919	1.52866	18.9338	1.94619e-56	1.16628e-53	117.691
MFSD2A	-2.04344	3.01868	-6.25677	1.08381e-09	1.69392e-08	11.3947										TPX2	2.68088	4.41432	18.9215	2.19191e-56	1.27985e-53	117.628
CA9	2.44351	-0.906161	5.97248	5.47244e-09	7.25791e-08	10.1181										XRCC2	2.41765	0.775435	18.6724	2.43182e-55	1.38443e-52	115.123
SAA1	-2.20557	6.43431	-6.06725	3.21039e-09	4.49536e-08	10.1162										E2F8	2.88226	0.947454	18.5601	7.18577e-55	3.99108e-52	114.085
SLCO4C1	2.08299	-0.650405	5.96993	5.55092e-09	7.34489e-08	10.09										MCM2	3.03051	3.02322	18.5327	9.36869e-55	5.07961e-52	113.894
MOGAT2	-2.01695	2.79048	-5.90943	7.77514e-09	9.95253e-08	9.49529										NCAPG	2.7477	2.33757	18.5245	1.01412e-54	5.37059e-52	113.808
CYP8B1	-2.13659	6.0068	-5.83864	1.14937e-08	1.4049e-07	8.87776										CENPI	2.41597	0.557599	18.3544	5.23413e-54	2.6487e-51	112.071
LINC01554	-2.3126	1.77427	-5.76148	1.75253e-08	2.05927e-07	8.81136										DLGAP5	2.70822	2.00346	18.2924	9.52194e-54	4.61348e-51	111.577
PEG10	2.82495	3.46025	5.7558	1.80758e-08	2.11522e-07	8.66923										NUF2	2.79089	2.05998	18.2522	1.40322e-53	6.52126e-51	111.194
CYP2A6	-2.42112	6.09032	-5.67451	2.80465e-08	3.12005e-07	8.01294										KNTC1	2.08686	3.2782	18.2289	1.75686e-53	8.00145e-51	110.981
SAA2	-2.07827	3.40456	-5.50625	6.85494e-08	6.91629e-07	7.30873										ARHGAP11A	2.20911	2.28379	18.2208	1.90023e-53	8.48472e-51	110.895
GREM2	-2.01342	1.49398	-5.18223	3.60715e-07	3.02215e-06	5.93994										FANCD2	2.05873	2.29422	18.0892	6.7631e-53	2.86062e-50	109.634
TRIM71	2.32617	-0.819946	5.05462	6.78479e-07	5.31487e-06	5.48891										MELK	2.55942	2.25771	18.0841	7.10413e-53	2.94137e-50	109.586
CTNND2	2.29663	-0.664585	4.77154	2.63276e-06	1.75662e-05	4.21189										FAM72B	2.71693	-1.72861	18.0692	8.2029e-53	3.27713e-50	109.031
PRAME	2.33874	-1.99251	4.75312	2.86937e-06	1.89121e-05	4.18886										CDCA8	2.40871	2.61391	17.9371	2.92955e-52	1.13071e-49	108.183
CYP2A7	-2.18926	1.50918	-4.71876	3.36641e-06	2.17413e-05	3.78506										MKI67	2.82945	4.41825	17.9141	3.6563e-52	1.38769e-49	107.957
CHRNA4	-2.10108	0.400393	-4.55856	7.00232e-06	4.16771e-05	3.20412										KIFC1	2.71681	3.36564	17.9035	4.05271e-52	1.50614e-49	107.861
USH1C	2.02797	-0.104097	4.41305	1.3377e-05	7.38474e-05	2.62527										ERCC6L	2.5196	0.0605065	17.9022	4.10069e-52	1.50614e-49	107.704
CYP3A4	-2.03371	5.74268	-4.43504	1.2144e-05	6.76475e-05	2.16358										LMNB1	2.22541	4.20532	17.8702	5.58604e-52	2.01913e-49	107.535
																CHEK1	2.11578	2.31645	17.7967	1.13432e-51	3.97395e-49	106.835
																TTK	2.7773	1.71205	17.79	1.20913e-51	4.17187e-49	106.761
																CDCA2	2.70332	0.602194	17.6647	4.04171e-51	1.33388e-48	105.505
																KIF14	2.47265	1.63387	17.6112	6.76537e-51	2.16987e-48	105.048
																PRR11	2.43692	2.57047	17.4724	2.57127e-50	8.02095e-48	103.738
																CDK1	2.55511	3.39666	17.3842	6.00813e-50	1.82423e-47	102.891
																CENPK	2.25503	0.925698	17.3161	1.15557e-49	3.46244e-47	102.19
																PLK1	2.64778	2.58377	17.1921	3.80584e-49	1.12554e-46	101.061
																PARPBP	2.14971	0.577856	17.1423	6.13548e-49	1.76857e-46	100.511
																KIF20A	2.63346	2.77178	17.0336	1.74296e-48	4.90009e-46	99.5491
																HELLS	2.23112	2.40065	16.9507	3.85753e-48	1.07126e-45	98.7609
																KIF4A	2.67012	2.85259	16.8308	1.21706e-47	3.26059e-45	97.6175
																AC112777.1	3.27917	-3.12041	16.852	9.93312e-48	2.69282e-45	97.3389
																HASPIN	2.3854	-0.950061	16.6135	9.74475e-47	2.49334e-44	95.3594
																AC091057.1	2.19779	-0.172556	16.51	2.62159e-46	6.63322e-44	94.457
																CDC6	2.45518	3.21119	16.4662	3.9828e-46	9.85831e-44	94.1464
																HJURP	2.5285	2.43628	16.3164	1.66307e-45	3.98648e-43	92.7365
																CENPA	2.6987	0.968677	16.1392	8.99844e-45	2.00895e-42	91.0484
																DEPDC1	2.70539	1.52659	16.1288	9.93822e-45	2.19722e-42	90.962
																ESCO2	2.36194	0.588558	16.1136	1.14875e-44	2.49137e-42	90.7873
																TRIP13	2.42919	1.86362	16.0929	1.3986e-44	2.97654e-42	90.6246
																KIF2C	2.67073	2.54668	16.0092	3.1013e-44	6.42026e-42	89.8287
																SMC4	2.40205	3.50908	15.9833	3.9667e-44	8.13782e-42	89.5684
																NEK2	2.56733	2.42555	15.9088	8.04955e-44	1.60793e-41	88.8841
																DEPDC1B	2.91982	1.52018	15.829	1.71728e-43	3.34238e-41	88.1351
																DTL	2.34911	2.95348	15.8254	1.77664e-43	3.42862e-41	88.0892
																ZWINT	2.13825	3.70325	15.818	1.90569e-43	3.64675e-41	88.0021
																CHAF1B	2.30574	2.07598	15.7762	2.832e-43	5.27123e-41	87.6388
																E2F7	2.73558	0.133815	15.7757	2.84719e-43	5.27123e-41	87.5928
																FAM72A	2.40708	-1.60658	15.7689	3.03761e-43	5.57842e-41	87.3572
																BLM	2.31908	0.692783	15.6985	5.91481e-43	1.04413e-40	86.8872
																EME1	2.25544	0.188445	15.6046	1.43993e-42	2.50305e-40	85.9782
																CCNB2	2.4647	2.80042	15.59	1.65314e-42	2.85191e-40	85.8764
																TYMS	2.06329	1.34599	15.5757	1.89273e-42	3.24069e-40	85.7525
																ORC1	2.19505	1.47311	15.5683	2.0295e-42	3.44894e-40	85.6856
																EXO1	2.32861	1.71666	15.4233	7.98697e-42	1.33735e-39	84.3276
																TROAP	2.56911	2.30971	15.3615	1.4304e-41	2.36037e-39	83.743
																MYBL2	3.32329	3.45749	15.299	2.57827e-41	4.16399e-39	83.1354
																FANCB	2.05802	-1.19773	15.2928	2.73291e-41	4.38267e-39	82.9621
																SGO1	2.29418	0.646091	15.2492	4.1229e-41	6.5655e-39	82.6851
																GINS4	2.23612	0.598483	15.2134	5.77354e-41	9.13022e-39	82.3503
																AC068831.6	2.6931	-1.94442	15.196	6.80239e-41	1.0683e-38	82.0081
																SHCBP1	2.47795	1.35971	15.1746	8.31873e-41	1.29749e-38	82.0042
																ASF1B	2.24595	2.67093	14.9285	8.38075e-40	1.26164e-37	79.6932
																TCF19	2.08544	3.73358	14.928	8.42131e-40	1.26164e-37	79.6594
																ASPM	2.54024	3.74149	14.8807	1.3119e-39	1.9399e-37	79.2193
																WDR62	2.0053	2.34488	14.4372	8.20912e-38	1.16111e-35	75.1527
																CDC20	2.80681	3.46231	14.3944	1.22106e-37	1.69549e-35	74.7222
																PBK	2.30134	1.9636	14.2858	3.34247e-37	4.50383e-35	73.768
																RTKN2	2.8925	-0.14523	14.2601	4.2426e-37	5.61701e-35	73.5306
																CDCA5	2.07662	3.19367	14.1379	1.31356e-36	1.69957e-34	72.3718
																SKA3	2.21363	1.54253	14.1174	1.5862e-36	2.04074e-34	72.2349
																LDHD	-2.79363	5.76372	-14.0893	2.05638e-36	2.61608e-34	71.8958
																ORC6	2.02373	1.17539	14.0151	4.07492e-36	5.01589e-34	71.305
																EMC3-AS1	2.03029	-1.74698	13.8694	1.55596e-35	1.86486e-33	69.8688
																NDC80	2.03372	2.52428	13.8091	2.70732e-35	3.2278e-33	69.3916
																CCNB1	2.16538	3.98132	13.7864	3.33213e-35	3.93157e-33	69.1331
																UBE2C	2.63246	3.19827	13.6037	1.77277e-34	1.9789e-32	67.4982
																ZNF738	2.2452	-0.223259	13.5096	4.17897e-34	4.51012e-32	66.7117
																ESPL1	2.19182	2.8878	13.5008	4.52909e-34	4.86492e-32	66.5819
																PIF1	2.08932	0.950399	13.3641	1.56861e-33	1.60181e-31	65.4137
																DHODH	-2.12737	5.16716	-13.258	4.10127e-33	4.07056e-31	64.3517
																SKA1	2.39598	1.70085	13.246	4.56981e-33	4.50493e-31	64.3346
																E2F2	2.10449	0.884687	13.2217	5.69466e-33	5.54183e-31	64.1381
																CCNA2	2.22149	2.6954	13.1852	7.92046e-33	7.64258e-31	63.7527
																AC069499.1	2.3371	-4.40619	13.1395	1.1961e-32	1.14443e-30	63.1576
																BIRC5	2.464	3.91573	13.0917	1.84053e-32	1.73192e-30	62.8649
																ZNF724	2.25218	-2.67208	12.9234	8.35631e-32	7.49173e-30	61.3815
																CDC25A	2.04339	1.4806	12.8393	1.77384e-31	1.53007e-29	60.7205
																TET1	2.21299	-0.0879257	12.7898	2.76164e-31	2.32918e-29	60.3024
																RIBC2	2.86617	-0.768145	12.4995	3.65035e-30	2.96878e-28	57.7521
																ZNF93	2.24666	-0.0986458	12.3752	1.0938e-29	8.6187e-28	56.6706
																RIDA	-2.17202	7.49639	-12.3183	1.80554e-29	1.40807e-27	55.9777
																SLC27A5	-3.59031	7.31219	-12.2503	3.28459e-29	2.52692e-27	55.3934
																MPP2	2.67477	-1.6637	12.1846	5.84241e-29	4.42004e-27	55.0011
																HPD	-5.51947	7.91456	-12.0914	1.32011e-28	9.63514e-27	54.0366
																DIAPH3	2.03132	1.07497	12.0671	1.63242e-28	1.18387e-26	53.9787
																RRM2	2.01556	4.42478	12.0489	1.91319e-28	1.37436e-26	53.665
																PEX11G	-2.02068	2.59052	-11.9049	6.69549e-28	4.57867e-26	52.5918
																GPT	-2.94878	5.62316	-11.9148	6.1424e-28	4.22582e-26	52.5303
																DRP2	2.64836	-4.0919	11.8799	8.31496e-28	5.61864e-26	52.2894
																SAPCD2	2.3976	0.0322883	11.8098	1.52582e-27	1.00713e-25	51.795
																PIMREG	2.70607	-0.445609	11.7259	3.14694e-27	2.04749e-25	51.084
																CDCA7L	2.33124	1.46307	11.7198	3.31711e-27	2.15206e-25	50.9794
																MASP2	-4.13346	6.46043	-11.5513	1.40961e-26	8.58281e-25	49.4269
																RAB11B-AS1	-2.13499	2.32392	-11.5132	1.9527e-26	1.16711e-24	49.2732
																DZIP1L	2.05376	-0.33041	11.4844	2.49711e-26	1.47699e-24	49.0435
																AURKB	2.07117	2.41737	11.477	2.66166e-26	1.56618e-24	48.866
																CLEC3B	-2.51987	1.32	-11.4474	3.42571e-26	1.99006e-24	48.7328
																SALL2	2.95665	0.526084	11.4423	3.57695e-26	2.07263e-24	48.6568
																RNASE4	-2.53126	1.93552	-11.3057	1.14175e-25	6.43561e-24	47.5417
																NEIL3	2.27074	0.0860981	11.2394	2.00078e-25	1.11126e-23	46.9842
																C6orf223	4.57191	-1.53058	11.0104	1.37339e-24	7.05976e-23	45.0924
																CDCA7	3.26673	0.222959	11.0007	1.48966e-24	7.60596e-23	44.9778
																LYPD6	3.52657	-1.98494	10.9952	1.55926e-24	7.90812e-23	44.9742
																AC115619.1	-3.15061	4.82057	-10.9892	1.63966e-24	8.29739e-23	44.7802
																HPR	-4.00967	6.99606	-10.9704	1.91799e-24	9.62035e-23	44.5189
																AL590226.1	-2.28975	-2.22662	-10.9462	2.3483e-24	1.17014e-22	44.5089
																RAMP3	-2.31816	3.17593	-10.8728	4.32663e-24	2.11884e-22	43.8929
																HP	-3.68533	11.5332	-10.7945	8.2898e-24	3.99102e-22	43.1027
																AL354872.1	-3.18343	1.08947	-10.6776	2.17715e-23	1.00564e-21	42.3818
																CD14	-2.07174	7.85039	-10.7	1.80924e-23	8.42536e-22	42.27
																AC124944.1	2.03752	-3.52938	10.6621	2.47404e-23	1.13586e-21	42.2236
																C8G	-2.17775	7.61694	-10.6938	1.90479e-23	8.83418e-22	42.2177
																MYB	2.19242	-1.53421	10.5917	4.41061e-23	1.96169e-21	41.6882
																ANG	-2.49115	6.86903	-10.6167	3.59382e-23	1.61417e-21	41.5913
																FHOD3	3.39647	-1.08157	10.5735	5.12202e-23	2.26923e-21	41.5289
																CTSV	3.40626	-0.208806	10.5313	7.23441e-23	3.13198e-21	41.1641
																HGD	-2.4461	7.87805	-10.4967	9.60298e-23	4.12602e-21	40.6158
																C8A	-3.06218	6.87176	-10.4492	1.41456e-22	5.95424e-21	40.2418
																RGN	-2.29502	6.57897	-10.4147	1.87296e-22	7.79725e-21	39.9579
																BDH1	-2.41016	6.79188	-10.3918	2.25609e-22	9.30717e-21	39.7728
																GADD45G	-2.40482	5.23939	-10.3716	2.65804e-22	1.08281e-20	39.6638
																AC022150.4	2.68129	-2.58923	10.3299	3.72807e-22	1.49201e-20	39.5897
																LINC02716	-2.84595	0.841512	-10.3146	4.21818e-22	1.68225e-20	39.47
																FAM72D	2.15148	-1.97668	10.2996	4.76338e-22	1.88975e-20	39.3515
																ADHFE1	-2.4983	2.85649	-10.2975	4.84413e-22	1.91845e-20	39.27
																LINC01537	-2.05277	-2.57236	-10.2832	5.43831e-22	2.13209e-20	39.1841
																ZNF90	2.48505	-2.85255	10.2508	7.063e-22	2.74938e-20	38.9612
																ZNF714	2.24385	-0.232314	10.213	9.57654e-22	3.69622e-20	38.639
																IGF2BP3	3.79833	-0.690406	10.138	1.74828e-21	6.56962e-20	38.0408
																AP001065.3	-3.42793	-0.0893053	-10.1293	1.87594e-21	7.01459e-20	38.0047
																COL9A2	2.32132	0.769811	10.1308	1.85346e-21	6.94193e-20	37.9315
																PCK1	-4.31626	7.6843	-10.157	1.50145e-21	5.67955e-20	37.9105
																ZNF711	2.61163	-0.519274	9.9928	5.57459e-21	1.98973e-19	36.9023
																C6	-3.19477	6.89198	-10.0283	4.20205e-21	1.51977e-19	36.8846
																LRRC37A6P	2.4226	-1.69305	9.90024	1.16156e-20	4.0199e-19	36.2149
																RBP7	-2.21063	2.96612	-9.85762	1.62659e-20	5.53673e-19	35.7779
																TM6SF2	-2.83696	2.24156	-9.83606	1.92805e-20	6.51417e-19	35.6736
																LINC01224	3.48237	-2.66494	9.65128	8.20676e-20	2.65084e-18	34.3028
																C3orf52	2.98968	-2.23601	9.63615	9.23406e-20	2.97003e-18	34.1844
																ASPDH	-4.09376	4.12989	-9.63563	9.27109e-20	2.97689e-18	34.056
																KIAA1671-AS1	-2.13047	-0.94455	-9.60257	1.19913e-19	3.80316e-18	33.9325
																APOA5	-3.46825	6.64119	-9.59769	1.24544e-19	3.93271e-18	33.5441
																KLKB1	-2.14352	5.79639	-9.5731	1.50748e-19	4.72842e-18	33.353
																ZNF66	2.23954	-2.22579	9.48901	2.88999e-19	8.65933e-18	33.0698
																ACSM2A	-3.36353	6.53684	-9.53207	2.07177e-19	6.34117e-18	33.0406
																SLC27A2	-2.59596	6.34686	-9.53233	2.0676e-19	6.33694e-18	33.0339
																FST	-2.90825	6.05213	-9.50829	2.49006e-19	7.56049e-18	32.8793
																LRRFIP1P1	2.00399	-2.22891	9.46157	3.57126e-19	1.05343e-17	32.8629
																CDH23	-2.06742	3.17043	-9.47607	3.19344e-19	9.53092e-18	32.8175
																ATP1A1	2.07041	6.17508	9.49698	2.71755e-19	8.20744e-18	32.7587
																AC087564.1	-2.13879	-0.597273	-9.43424	4.40772e-19	1.29014e-17	32.6568
																DSG2	2.38401	4.3434	9.4527	3.82362e-19	1.1235e-17	32.4513
																PKM	2.22754	6.715	9.45379	3.79174e-19	1.11557e-17	32.4367
																AC024560.2	2.01119	-2.57116	9.36073	7.74896e-19	2.17582e-17	32.1066
																AC016705.2	3.24441	-3.2698	9.34443	8.77855e-19	2.45584e-17	31.9843
																C10orf88B	2.31828	-3.09858	9.33024	9.78457e-19	2.71394e-17	31.8791
																LHFPL3	2.53584	-4.89364	9.33125	9.70894e-19	2.69624e-17	31.874
																CFHR4	-4.38499	3.62049	-9.33888	9.15911e-19	2.55289e-17	31.8408
																ZNF695	2.69703	-4.267	9.32273	1.0362e-18	2.8706e-17	31.8185
																TGFBR3L	-2.95542	-0.356826	-9.32122	1.04824e-18	2.90044e-17	31.8095
																LRRIQ1	2.33584	-4.9874	9.30427	1.19301e-18	3.26137e-17	31.672
																SLC6A13	-3.16602	1.83058	-9.3077	1.16218e-18	3.18091e-17	31.6667
																AKR7A3	-3.63464	4.78784	-9.31161	1.128e-18	3.0948e-17	31.5031
																AC104785.1	-2.16302	-1.7707	-9.23621	2.00295e-18	5.3914e-17	31.1786
																AC074135.1	2.26515	-4.84845	9.20608	2.51756e-18	6.70524e-17	30.9454
																GLYATL1	-3.37878	5.19862	-9.23716	1.98854e-18	5.35894e-17	30.8944
																F12	-2.83546	7.66251	-9.21034	2.43748e-18	6.49958e-17	30.5781
																TAT	-4.40771	7.20376	-9.20513	2.53581e-18	6.74596e-17	30.5712
																SRP14P4	-2.30495	-0.218824	-9.15294	3.76364e-18	9.82862e-17	30.5545
																MCOLN3	3.59263	-1.9766	9.15137	3.80861e-18	9.93468e-17	30.5249
																DEPDC7	-2.07736	4.03305	-9.17025	3.30223e-18	8.67339e-17	30.4307
																AL445423.1	-2.41934	-2.76357	-9.13103	4.44073e-18	1.15439e-16	30.3906
																LHFPL3-AS2	3.42815	-3.42287	9.12076	4.79829e-18	1.24167e-16	30.3243
																MIR924HG	2.95371	-2.41364	9.07442	6.80064e-18	1.7188e-16	29.9734
																LRCOL1	-4.57841	0.243147	-9.06872	7.09844e-18	1.78811e-16	29.9397
																AC138356.1	-2.37686	-1.90624	-9.05522	7.85574e-18	1.97017e-16	29.8439
																LIVAR	-3.42471	-1.15177	-9.04751	8.32352e-18	2.08289e-16	29.7872
																AC118754.1	-2.4515	-3.66089	-9.04987	8.17733e-18	2.04856e-16	29.7776
																CTNND2	4.71503	-0.664585	9.04386	8.55427e-18	2.13829e-16	29.6501
																AKR7L	-2.15336	2.25318	-9.04148	8.70816e-18	2.17437e-16	29.6373
																BTNL9	-2.21362	2.33938	-9.03297	9.2824e-18	2.31015e-16	29.5691
																AL391095.2	-2.93528	1.0159	-8.99566	1.22717e-17	3.00486e-16	29.3815
																PRAP1	-2.81297	0.766381	-8.98185	1.36058e-17	3.31725e-16	29.2811
																AL445493.3	-2.40578	-2.28326	-8.97434	1.43908e-17	3.4974e-16	29.2505
																AC010615.2	2.544	-2.15156	8.95121	1.70991e-17	4.12481e-16	29.0704
																DCXR	-2.00691	8.39955	-8.99851	1.20135e-17	2.95115e-16	29.0105
																ZNF730	2.32825	-4.25696	8.93365	1.94886e-17	4.67643e-16	28.9566
																AMDHD1	-2.3403	5.28121	-8.94085	1.84705e-17	4.4462e-16	28.6346
																TBILA	2.45378	-4.53616	8.8883	2.72982e-17	6.37573e-16	28.6269
																ALDH1L1	-3.29625	7.49269	-8.93844	1.8805e-17	4.52195e-16	28.5642
																ITIH4	-2.26754	3.31028	-8.88451	2.80747e-17	6.54367e-16	28.4124
																LRG1	-2.10597	8.27267	-8.89435	2.60984e-17	6.12063e-16	28.2389
																DNASE1L3	-2.68403	2.98191	-8.84251	3.83179e-17	8.76961e-16	28.1412
																CYP4A22	-3.63363	5.10199	-8.83717	3.98628e-17	9.11402e-16	27.9674
																ITPR3	2.40926	2.05071	8.82143	4.47764e-17	1.02067e-15	27.8925
																LINC01702	-4.21187	0.733338	-8.78805	5.72749e-17	1.2888e-15	27.886
																AC133539.1	-2.37959	-2.20941	-8.7766	6.23148e-17	1.39669e-15	27.8236
																SYBU	-2.05011	5.05495	-8.81832	4.58191e-17	1.04339e-15	27.7459
																ZNF681	2.09846	-0.195628	8.77336	6.38159e-17	1.42752e-15	27.7192
																CA9	4.14379	-0.906161	8.77383	6.35995e-17	1.42408e-15	27.7162
																LYPD6B	3.4334	-3.14019	8.75981	7.05036e-17	1.56941e-15	27.695
																SEC14L2	-2.53723	5.97096	-8.81679	4.63371e-17	1.05413e-15	27.6929
																ABCA9	-2.35448	1.73647	-8.76482	6.79559e-17	1.51566e-15	27.665
																FTCD	-3.00908	7.15838	-8.80951	4.88942e-17	1.10898e-15	27.6209
																CLDN18	2.79868	-3.62239	8.73581	8.40949e-17	1.85743e-15	27.5296
																GALNT15	-2.07981	1.11471	-8.71204	1.00108e-16	2.1962e-15	27.2939
																AC090772.4	-2.05362	1.31165	-8.70919	1.02222e-16	2.23611e-15	27.2749
																MIR100HG	-2.00297	1.37593	-8.69507	1.13348e-16	2.45357e-15	27.1661
																HPX	-2.57627	10.2029	-8.74051	8.12465e-17	1.798e-15	27.1564
																LCAT	-2.23355	4.54003	-8.71128	1.0067e-16	2.2064e-15	27.0061
																CYP4A11	-3.14968	7.07727	-8.6843	1.22639e-16	2.63714e-15	26.7165
																ACSM2B	-2.90984	7.10484	-8.66663	1.3954e-16	2.96972e-15	26.5829
																PIFO	2.34701	-2.87013	8.60251	2.22613e-16	4.638e-15	26.5728
																ETNPPL	-3.80511	4.56921	-8.59822	2.29657e-16	4.75865e-15	26.295
																EVA1A	-2.10034	5.11528	-8.61019	2.1052e-16	4.3941e-15	26.2365
																AC137056.2	-2.84187	-0.916151	-8.5458	3.35832e-16	6.80389e-15	26.1752
																PLEKHH2	2.10994	-0.142223	8.55252	3.19888e-16	6.51564e-15	26.1289
																CYP2J2	-2.02295	5.61546	-8.59834	2.29456e-16	4.75865e-15	26.1181
																FITM1	-2.05436	-0.286039	-8.53435	3.64826e-16	7.33258e-15	26.0764
																GPT2	-2.02222	6.81743	-8.59403	2.36745e-16	4.89661e-15	26.0559
																SMC1B	2.6182	-1.71657	8.52891	3.79471e-16	7.6001e-15	26.0226
																CDO1	-2.79047	6.62601	-8.585	2.52798e-16	5.20499e-15	26.0046
																AC010976.2	-2.07202	-2.94389	-8.5191	4.07336e-16	8.11254e-15	25.9943
																MAT1A	-2.2314	9.01924	-8.57788	2.66193e-16	5.47089e-15	25.9575
																AC068228.3	-2.40536	-3.2563	-8.50639	4.46459e-16	8.84067e-15	25.9023
																LINC02028	-2.15499	0.621632	-8.4911	4.98497e-16	9.81138e-15	25.7456
																RAMP1	-2.46393	5.79678	-8.53905	3.52634e-16	7.10008e-15	25.6983
																ARNT2	2.75367	0.409046	8.44606	6.89241e-16	1.33238e-14	25.3079
																LINC01485	-4.35158	4.28645	-8.44663	6.86426e-16	1.32806e-14	25.281
																CA5A	-3.81117	2.96725	-8.4275	7.87456e-16	1.5107e-14	25.2265
																AL359893.1	-2.4077	0.665919	-8.4144	8.64918e-16	1.65096e-14	25.214
																AC006329.1	-3.23311	-1.08866	-8.35104	1.36022e-15	2.53685e-14	24.8163
																AL079338.1	3.19029	-3.92352	8.33241	1.55321e-15	2.88496e-14	24.6864
																SLC13A5	-3.70416	6.27609	-8.3878	1.04629e-15	1.98386e-14	24.6515
																AZGP1P1	-2.96638	2.49098	-8.33544	1.52007e-15	2.83033e-14	24.5856
																C8B	-2.37735	7.60228	-8.38451	1.07121e-15	2.02772e-14	24.5668
																PLEKHB1	2.93627	-0.0408738	8.29893	1.97057e-15	3.59278e-14	24.3146
																HS1BP3-IT1	-2.57673	0.733641	-8.26501	2.50631e-15	4.51533e-14	24.1696
																CFHR3	-3.91523	5.16426	-8.29641	2.00611e-15	3.65465e-14	24.1222
																F9	-4.06726	6.01874	-8.30699	1.86103e-15	3.4067e-14	24.1086
																APCS	-2.81006	8.60742	-8.31515	1.75615e-15	3.22508e-14	24.0863
																SLC6A12	-2.69119	4.60345	-8.28219	2.21903e-15	4.01682e-14	23.9926
																AC021146.9	-3.3243	-0.661264	-8.22267	3.38048e-15	5.93983e-14	23.9241
																HJV	-3.15643	6.69765	-8.27271	2.3732e-15	4.28908e-14	23.8019
																MYEF2	2.57502	-0.523982	8.21546	3.55682e-15	6.23525e-14	23.782
																TGM3	-2.34929	-1.99833	-8.19922	3.98825e-15	6.92229e-14	23.7729
																AC011591.1	-3.45613	-2.63543	-8.18969	4.26474e-15	7.33588e-14	23.712
																NEB	2.44019	2.71422	8.23742	3.0463e-15	5.39008e-14	23.6707
																ZNF239	2.27885	-0.497205	8.19637	4.06899e-15	7.04097e-14	23.6488
																ANXA10	-3.27998	2.57955	-8.19952	3.9796e-15	6.91254e-14	23.6405
																LINC00664	2.1821	-3.75478	8.18032	4.55531e-15	7.77031e-14	23.6402
																OSGIN1	-2.07615	7.0619	-8.24188	2.95166e-15	5.24299e-14	23.5662
																AC010872.2	-2.81556	-0.931235	-8.15637	5.38994e-15	9.07167e-14	23.4659
																LRRC3	-2.33534	4.0782	-8.18908	4.2831e-15	7.36111e-14	23.3897
																AZGP1	-2.31069	8.78662	-8.21314	3.61547e-15	6.33319e-14	23.3821
																LEAP2	-2.25908	5.89408	-8.2059	3.80494e-15	6.63954e-14	23.3435
																FRAS1	3.29242	0.513635	8.16315	5.13943e-15	8.6779e-14	23.3191
																UGT2B10	-3.33702	6.36542	-8.1997	3.97476e-15	6.9094e-14	23.3177
																GPD1	-2.71912	5.10825	-8.16116	5.21179e-15	8.79132e-14	23.11
																AC026803.3	-2.47439	1.27372	-8.11497	7.20362e-15	1.19216e-13	23.1057
																CRYM	-2.21659	3.04077	-8.1272	6.61274e-15	1.10077e-13	23.0595
																C3P1	-3.77037	4.96781	-8.14083	6.0107e-15	1.00792e-13	23.0463
																AP006216.2	-2.67314	-2.15367	-8.09198	8.4587e-15	1.38676e-13	23.0431
																CYP4F2	-3.42697	5.40594	-8.14511	5.833e-15	9.8002e-14	23.0148
																ADH1B	-3.06502	9.06863	-8.13239	6.37654e-15	1.06378e-13	22.8255
																TTC36	-3.90373	-0.476102	-8.05607	1.08647e-14	1.75593e-13	22.7802
																AC239800.2	-4.13058	0.0017263	-8.05398	1.10233e-14	1.77778e-13	22.759
																LINC01620	-2.4188	-2.92344	-8.04348	1.18588e-14	1.89908e-13	22.719
																HAO1	-2.6207	6.6423	-8.11231	7.33856e-15	1.21273e-13	22.6783
																AL109615.3	2.65673	-1.7612	8.03993	1.21553e-14	1.94383e-13	22.636
																CFHR2	-2.79739	7.51978	-8.10269	7.8489e-15	1.29518e-13	22.605
																APOF	-4.12712	4.33109	-8.05945	1.06117e-14	1.71993e-13	22.5766
																AC096996.2	-2.18069	-4.07513	-8.02031	1.39287e-14	2.21342e-13	22.5599
																SLC10A1	-4.70575	5.06234	-8.04837	1.14622e-14	1.83945e-13	22.4525
																AC079360.1	-3.26135	-3.05659	-8.00222	1.57907e-14	2.48676e-13	22.4414
																CD300LG	-3.31112	-1.90782	-7.99103	1.70627e-14	2.6723e-13	22.3606
																LINC01818	-3.07879	-2.97957	-7.98724	1.75157e-14	2.73947e-13	22.3413
																AQP9	-3.39372	7.04571	-8.04516	1.17208e-14	1.8783e-13	22.2223
																STOX1	2.22566	-0.875097	7.97654	1.8861e-14	2.92776e-13	22.1729
																NR1I3	-2.96866	4.48335	-8.01146	1.48113e-14	2.34713e-13	22.1534
																CCL16	-4.0375	5.10691	-8.00846	1.51219e-14	2.38969e-13	22.1503
																AL158064.1	-2.12337	0.293393	-7.96781	2.0034e-14	3.09718e-13	22.1473
																UGT8	2.76843	-3.45143	7.95775	2.14758e-14	3.30215e-13	22.122
																SLC25A18	-2.48003	4.55248	-7.99362	1.67592e-14	2.632e-13	22.0146
																AC011447.7	2.06078	-2.08834	7.94204	2.3933e-14	3.64795e-13	21.9934
																RBP5	-2.148	5.8312	-7.99546	1.65478e-14	2.6006e-13	21.8938
																ANKRD18B	2.3301	-4.23584	7.92005	2.78468e-14	4.20231e-13	21.8832
																ANGPTL3	-2.42903	7.60772	-7.99349	1.67743e-14	2.63256e-13	21.8551
																PCLO	3.29284	-2.7321	7.91969	2.79157e-14	4.20991e-13	21.8497
																PFKFB1	-3.03776	3.00106	-7.94262	2.38374e-14	3.63823e-13	21.8382
																LINC01748	3.17679	-3.16728	7.91431	2.89666e-14	4.35685e-13	21.8243
																AP000445.1	-2.99391	-2.80817	-7.9069	3.04803e-14	4.56343e-13	21.8035
																AKR1C4	-2.71414	6.31506	-7.98138	1.82404e-14	2.84305e-13	21.7999
																FABP4	-3.20837	1.77238	-7.89883	3.2218e-14	4.80779e-13	21.6323
																PKIA	2.28527	-1.98418	7.89	3.42325e-14	5.06854e-13	21.6309
																SAA1	-4.56965	6.43431	-7.9118	2.94705e-14	4.42679e-13	21.3965
																STEAP4	-2.54189	2.22819	-7.86	4.20456e-14	6.13757e-13	21.3261
																AC079061.1	-3.0049	-2.03588	-7.82891	5.19982e-14	7.46598e-13	21.2787
																WNK2	3.50945	0.638211	7.86453	4.07612e-14	5.97423e-13	21.2653
																RIPPLY3	2.40766	-2.12517	7.81413	5.7515e-14	8.1756e-13	21.136
																ACMSD	-2.43812	4.86895	-7.8645	4.07692e-14	5.97423e-13	21.0865
																F13B	-2.66827	6.13368	-7.87534	3.78506e-14	5.58608e-13	21.0858
																C4BPA	-2.43621	9.16652	-7.8567	4.3004e-14	6.26944e-13	20.9482
																ZPLD1	3.27179	-3.48514	7.78038	7.23664e-14	1.02165e-12	20.9404
																ABCB4	-2.49294	5.98598	-7.84375	4.69865e-14	6.8108e-13	20.8639
																ZNF826P	2.21511	-0.464623	7.77224	7.64832e-14	1.07777e-12	20.7788
																PON1	-2.85589	7.12184	-7.83193	5.09389e-14	7.32774e-13	20.7647
																AC012065.2	-2.54113	1.00409	-7.75939	8.34514e-14	1.17089e-12	20.7298
																LRRC3-DT	-2.08993	-3.41248	-7.73806	9.64311e-14	1.34062e-12	20.6882
																IGFBP1	-2.7151	8.1068	-7.81804	5.59996e-14	7.98511e-13	20.6706
																ACSM5	-2.95987	4.85574	-7.79024	6.76757e-14	9.57807e-13	20.6079
																PROZ	-2.85552	3.25784	-7.75895	8.36991e-14	1.17364e-12	20.5785
																DMGDH	-2.14847	5.65278	-7.7885	6.84777e-14	9.68555e-13	20.5026
																C12orf75	2.09794	2.44148	7.75841	8.40072e-14	1.17651e-12	20.4451
																A4GNT	2.56307	-4.54057	7.69977	1.24913e-13	1.70229e-12	20.4277
																VIPR1	-2.26496	0.291468	-7.69998	1.24739e-13	1.70116e-12	20.3604
																SPDYC	-2.40027	0.0693864	-7.69258	1.31117e-13	1.78043e-12	20.3229
																ADH4	-4.22229	7.02309	-7.75663	8.50283e-14	1.18935e-12	20.3013
																AZGP1P2	-2.44972	-3.10553	-7.67851	1.44162e-13	1.94598e-12	20.2978
																APOC3	-2.63796	10.8089	-7.7466	9.10085e-14	1.26833e-12	20.2529
																LINC02608	-3.14897	0.310237	-7.66902	1.53675e-13	2.06826e-12	20.1726
																ZNF883	2.04152	-3.98381	7.65833	1.65123e-13	2.21187e-12	20.1508
																FMO1	2.67073	-0.0276579	7.66467	1.58235e-13	2.12335e-12	20.0163
																SERPINC1	-2.90964	10.3541	-7.70983	1.16714e-13	1.60158e-12	19.9911
																TEX15	2.48293	-4.94538	7.62301	2.09297e-13	2.76457e-12	19.9305
																RDH5	-2.03116	1.15969	-7.63534	1.92696e-13	2.56463e-12	19.8924
																AC010336.2	-2.14588	-3.79402	-7.59868	2.46314e-13	3.21436e-12	19.7817
																IGSF23	-2.98187	2.71499	-7.62493	2.06624e-13	2.73561e-12	19.7292
																GLYAT	-4.93772	3.9676	-7.62163	2.11244e-13	2.78866e-12	19.7025
																ADH1C	-3.62399	6.88905	-7.66468	1.5822e-13	2.12335e-12	19.6697
																AC018467.1	-2.66273	-0.273121	-7.54718	3.47271e-13	4.43276e-12	19.3903
																AC009166.3	-2.07514	-3.50013	-7.52207	4.10325e-13	5.19107e-12	19.2856
																SERPINA11	-2.9626	5.94806	-7.60144	2.41813e-13	3.16288e-12	19.2768
																PAK6	2.16321	-1.65218	7.52697	3.97203e-13	5.04468e-12	19.2378
																FOXJ1	3.12101	-1.83095	7.524	4.05103e-13	5.13356e-12	19.213
																CCDC185	2.1003	-4.79782	7.50489	4.59853e-13	5.77275e-12	19.1693
																CYP2C9	-2.96413	7.21194	-7.58336	2.72851e-13	3.53492e-12	19.1155
																SALL4	2.83107	-0.31751	7.52089	4.13574e-13	5.22637e-12	19.1019
																CYP4F3	-2.05956	6.94908	-7.57646	2.85708e-13	3.68621e-12	19.0645
																RDH16	-3.12292	5.78642	-7.56046	3.17889e-13	4.07829e-12	19.0208
																AC007344.1	-3.13721	-0.797777	-7.48735	5.16511e-13	6.43435e-12	19.017
																CLGN	2.62676	2.23659	7.54076	3.62428e-13	4.62106e-12	19.0061
																GLTPD2	-2.18935	3.86218	-7.52648	3.98483e-13	5.05811e-12	18.945
																CTH	-2.47592	4.78238	-7.53282	3.82062e-13	4.86595e-12	18.8904
																AR	-2.64846	5.30654	-7.52994	3.89439e-13	4.95436e-12	18.8286
																OGDHL	-2.67474	5.40584	-7.53003	3.89196e-13	4.95404e-12	18.8245
																AC120042.1	-2.33526	-3.63579	-7.43998	7.06138e-13	8.61284e-12	18.7627
																IL27	-2.16442	1.73582	-7.45443	6.41998e-13	7.88967e-12	18.6762
																BX322639.1	2.41821	-1.74962	7.43286	7.40012e-13	8.99709e-12	18.6282
																LDLRAD4-AS1	-2.48326	-4.41499	-7.41493	8.32646e-13	1.00429e-11	18.6057
																LINC01139	3.36105	-3.0613	7.40895	8.66021e-13	1.04069e-11	18.5046
																TM4SF5	-2.28724	6.78232	-7.48111	5.38272e-13	6.68349e-12	18.4452
																AC007130.1	-2.51015	-1.87369	-7.37389	1.08986e-12	1.28926e-11	18.3157
																GSTA7P	-2.80718	-0.254358	-7.3783	1.05884e-12	1.25583e-11	18.3007
																LINC02289	-2.14293	-0.514408	-7.37036	1.11534e-12	1.31667e-11	18.252
																SLFN13	2.11158	1.27152	7.40465	8.90821e-13	1.06711e-11	18.2319
																GLOD5	-2.36981	-0.348238	-7.36501	1.15503e-12	1.36e-11	18.22
																GAL3ST1	2.64885	2.13662	7.4122	8.47734e-13	1.02087e-11	18.1916
																MPPED1	-3.6093	1.67075	-7.36512	1.15422e-12	1.35975e-11	18.1614
																INAVA	2.74021	0.799733	7.3771	1.06719e-12	1.26441e-11	18.1092
																AC097637.3	-2.81925	-3.84308	-7.33618	1.39437e-12	1.62003e-11	18.1075
																PPFIA4	2.07403	-2.02915	7.33254	1.42782e-12	1.65383e-11	18.0076
																AL138847.2	-2.39515	2.06903	-7.34996	1.27438e-12	1.49051e-11	18.0057
																LINC01036	2.68403	-3.64256	7.31223	1.62977e-12	1.8744e-11	17.9145
																COL28A1	2.56746	-3.08199	7.306	1.69713e-12	1.94598e-11	17.8591
																MIR122HG	-2.0851	3.2058	-7.34556	1.31154e-12	1.53082e-11	17.8499
																CYP4F11	-2.09761	6.03977	-7.38039	1.04442e-12	1.24196e-11	17.8061
																LAMA5-AS1	-3.3213	-0.256295	-7.28406	1.9571e-12	2.22058e-11	17.708
																AKR1C6P	-3.11352	0.923985	-7.2876	1.91263e-12	2.17772e-11	17.6857
																AC100805.1	-3.03686	-0.800583	-7.26598	2.20054e-12	2.48073e-11	17.6117
																PEG10	4.4657	3.46025	7.32738	1.47662e-12	1.70775e-11	17.5759
																AC106822.1	-2.26952	-3.90308	-7.24746	2.4806e-12	2.77447e-11	17.5507
																PITX1	3.40983	-0.466466	7.27841	2.03021e-12	2.29439e-11	17.5377
																ALDH1L1-AS2	-2.53474	-0.31302	-7.25522	2.35916e-12	2.64906e-11	17.5239
																LINC02046	2.00146	-5.31966	7.24409	2.53533e-12	2.83429e-11	17.5213
																AC244100.1	-2.05701	-3.55869	-7.24308	2.5518e-12	2.85131e-11	17.5194
																ACOT12	-2.98486	4.07024	-7.28116	1.99427e-12	2.2605e-11	17.397
																LINC02768	-2.41298	-3.06077	-7.2199	2.96367e-12	3.28732e-11	17.3686
																LINC01778	-2.03453	-3.5534	-7.21153	3.1281e-12	3.45624e-11	17.3229
																ELOVL7	2.70408	1.19114	7.25282	2.39607e-12	2.68653e-11	17.2698
																ADRB2	-2.04957	1.95991	-7.21161	3.12634e-12	3.45597e-11	17.1047
																SLC51A	-2.56304	4.76896	-7.24065	2.59232e-12	2.89091e-11	17.0247
																DEFB132	-3.52096	-2.11665	-7.15188	4.58827e-12	4.94717e-11	16.9393
																AC008592.3	-2.3002	-3.18629	-7.14776	4.71118e-12	5.06769e-11	16.9222
																ZNF391	2.0317	-1.27434	7.16588	4.19468e-12	4.5508e-11	16.9164
																CTSE	3.0547	-2.47896	7.15324	4.5485e-12	4.91126e-11	16.8692
																AGXT2	-2.78636	4.20199	-7.20011	3.3666e-12	3.70179e-11	16.8321
																SEMA3E	3.33331	-3.14368	7.12692	5.3824e-12	5.74897e-11	16.7389
																CYP8B1	-4.16968	6.0068	-7.19811	3.41028e-12	3.7426e-11	16.7265
																ADORA2BP1	-3.20667	-1.08036	-7.12306	5.51706e-12	5.87902e-11	16.7254
																PLGLA	-3.18284	-0.713662	-7.11195	5.92226e-12	6.28725e-11	16.6538
																ACKR2	-2.09686	2.40567	-7.1445	4.81041e-12	5.16954e-11	16.6444
																AL133370.1	2.128	-4.68375	7.09907	6.42886e-12	6.76828e-11	16.6111
																AC136601.2	-3.10834	-2.33333	-7.09478	6.60685e-12	6.92685e-11	16.5867
																LINC02732	-3.2317	-0.905661	-7.09847	6.45351e-12	6.78796e-11	16.581
																MGAM2	3.0079	-3.05149	7.1003	6.37885e-12	6.72496e-11	16.5616
																AC119424.1	-2.27068	-3.13164	-7.07485	7.49991e-12	7.78432e-11	16.4724
																TRAM1L1	2.36065	-1.74867	7.0835	7.09858e-12	7.39974e-11	16.4209
																DMBX1	2.45469	-4.05116	7.06906	7.78063e-12	8.06466e-11	16.4137
																NECAB2	-3.33179	2.48617	-7.09213	6.71945e-12	7.03842e-11	16.3809
																CPN2	-2.4784	7.1018	-7.15667	4.44987e-12	4.80933e-11	16.3683
																LINC02870	2.40997	-4.49439	7.05711	8.39357e-12	8.66055e-11	16.3485
																SLC22A1	-3.98433	5.18932	-7.12402	5.48305e-12	5.84824e-11	16.3273
																DNMBP-AS1	-2.29053	-2.07787	-7.05095	8.72787e-12	8.98513e-11	16.3034
																APOC1P1	-3.01392	4.156	-7.10931	6.02286e-12	6.38276e-11	16.2892
																ZIC5	3.00971	-1.18223	7.06575	7.94622e-12	8.22506e-11	16.2686
																NEURL3	2.01475	1.13663	7.08477	7.04137e-12	7.35196e-11	16.2406
																HSD11B1	-3.68181	5.95801	-7.10929	6.02343e-12	6.38276e-11	16.1495
																SAA4	-2.25243	-1.8501	-7.02016	1.06059e-11	1.08013e-10	16.1046
																TMPRSS6	-2.16236	6.977	-7.1058	6.15905e-12	6.50528e-11	16.0486
																SORCS1	2.46179	-4.34916	6.99143	1.27134e-11	1.27528e-10	15.9381
																HUNK	2.40323	0.322362	7.02837	1.00696e-11	1.02827e-10	15.934
																FBP1	-2.10036	5.82047	-7.06704	7.88147e-12	8.16546e-11	15.8289
																ADH1A	-2.58994	7.27162	-7.06624	7.92137e-12	8.20307e-11	15.8021
																SDS	-3.91281	6.1326	-7.02404	1.03489e-11	1.05537e-10	15.6206
																DQX1	3.1874	-2.61968	6.94608	1.69053e-11	1.66365e-10	15.6136
																AC099329.2	-2.40416	-0.261361	-6.94757	1.67485e-11	1.65035e-10	15.6091
																LINC01093	-3.25147	0.217934	-6.94739	1.67664e-11	1.65141e-10	15.6023
																AC007182.1	-2.33183	-3.19404	-6.91936	1.99831e-11	1.94884e-10	15.5245
																NCAPD2P1	2.52331	-3.14963	6.92528	1.92571e-11	1.88207e-10	15.5129
																ABCA8	-2.71768	3.32179	-6.97083	1.44721e-11	1.44038e-10	15.504
																TPPP2	-2.20853	-0.772084	-6.91747	2.02202e-11	1.96493e-10	15.4458
																AADACP1	-2.04704	0.94544	-6.91613	2.03906e-11	1.97926e-10	15.357
																SNAP25	2.51024	0.300496	6.92985	1.87139e-11	1.83134e-10	15.3338
																LINC01506	-2.40461	-3.40935	-6.86949	2.72714e-11	2.61154e-10	15.2295
																ZBTB16	-2.10676	4.03998	-6.93395	1.82402e-11	1.78652e-10	15.1683
																CYP2A6	-4.9222	6.09032	-6.91861	2.00772e-11	1.95384e-10	15.034
																AQP7P1	-2.3892	-2.01593	-6.83812	3.31339e-11	3.13783e-10	15.0125
																RIPPLY1	-2.57919	-0.898969	-6.84191	3.23645e-11	3.07085e-10	14.9971
																TDRD5	2.35211	-4.3766	6.82969	3.49115e-11	3.29877e-10	14.9658
																SYN3-AS1	-2.79909	-2.54238	-6.82739	3.54106e-11	3.33901e-10	14.9648
																CES1P2	-2.08691	-3.25946	-6.81917	3.72589e-11	3.50313e-10	14.9236
																SLCO1B1	-2.37008	6.29785	-6.91879	2.00549e-11	1.95251e-10	14.9081
																IGFBP2	-2.23159	7.67005	-6.91679	2.03063e-11	1.97192e-10	14.8776
																SLC1A2	-3.81787	4.06584	-6.86667	2.77544e-11	2.65333e-10	14.8758
																ERVMER34-1	2.66683	-3.11114	6.81951	3.71797e-11	3.49714e-10	14.8586
																AP001042.1	-2.43308	0.0649526	-6.80677	4.02256e-11	3.76807e-10	14.7447
																HMGA2	3.08857	-3.29213	6.79385	4.35662e-11	4.05596e-10	14.7138
																ABCB11	-3.60369	4.75684	-6.85269	3.02713e-11	2.88547e-10	14.7078
																BMS1P10	-2.13947	-0.362301	-6.79637	4.28942e-11	3.99995e-10	14.7024
																SLCO4C1	2.94008	-0.650405	6.80861	3.97721e-11	3.72865e-10	14.6738
																KMO	-2.2869	2.85674	-6.82422	3.61139e-11	3.4011e-10	14.6432
																AGXT	-2.46641	9.24116	-6.86739	2.76298e-11	2.64252e-10	14.599
																NAV2-AS4	-2.02021	-4.33282	-6.75646	5.48383e-11	5.03134e-10	14.5688
																MT2P1	-2.44676	-1.74179	-6.7616	5.31344e-11	4.88879e-10	14.5417
																CCDC196	-2.86013	-2.9892	-6.75184	5.64182e-11	5.15759e-10	14.5252
																AC007614.1	-2.05389	-2.69717	-6.75229	5.62623e-11	5.1454e-10	14.5122
																MGC32805	-2.60241	0.372489	-6.76824	5.1008e-11	4.70456e-10	14.5101
																LPA	-2.77035	3.31652	-6.79027	4.45378e-11	4.14304e-10	14.4151
																G6PC	-2.47678	7.8795	-6.82912	3.50348e-11	3.30768e-10	14.3436
																LINC01595	-3.4943	-0.470641	-6.72017	6.85052e-11	6.16601e-10	14.2767
																CYP11A1	-3.36685	1.27021	-6.73261	6.34786e-11	5.74309e-10	14.2527
																UPP2	-3.47277	0.416975	-6.71813	6.93641e-11	6.23839e-10	14.2235
																CYP2C8	-2.90339	6.55537	-6.80368	4.10022e-11	3.83608e-10	14.2065
																AC139769.1	2.12286	-1.57639	6.71541	7.05271e-11	6.31803e-10	14.1897
																RTP3	-3.66159	3.3194	-6.74313	5.95145e-11	5.41024e-10	14.184
																OTC	-3.24089	5.31906	-6.78025	4.73756e-11	4.39087e-10	14.164
																ST6GALNAC5	2.13723	-3.16845	6.69623	7.92959e-11	7.06189e-10	14.1368
																PACSIN1	2.16427	-0.378542	6.71023	7.27968e-11	6.50345e-10	14.0793
																SP8	2.5753	-4.29315	6.66636	9.51202e-11	8.37617e-10	13.9865
																TTR	-2.37398	9.79224	-6.75276	5.61014e-11	5.13275e-10	13.9168
																AP003119.3	-2.48459	2.29024	-6.67413	9.07241e-11	8.01073e-10	13.8047
																CPS1	-3.26759	8.72884	-6.7318	6.37955e-11	5.76946e-10	13.7633
																SLC6A14	2.40482	-4.50536	6.59685	1.44924e-10	1.24536e-09	13.5916
																AL162582.1	-3.04225	-2.89386	-6.59078	1.50323e-10	1.28644e-09	13.5764
																FAM83A-AS1	-4.334	-1.07714	-6.59153	1.49648e-10	1.2816e-09	13.5401
																DSG1	-3.46659	1.47036	-6.58128	1.59182e-10	1.35763e-09	13.3629
																Z97056.2	-2.84364	-0.392512	-6.53893	2.05314e-10	1.72397e-09	13.1978
																ARFGEF3	2.23857	1.39652	6.59001	1.51031e-10	1.29199e-09	13.1826
																LINC01344	-2.26382	-1.4715	-6.51715	2.33912e-10	1.9483e-09	13.0968
																CBLN1	-2.43515	0.15838	-6.52078	2.28892e-10	1.90718e-09	13.0494
																FOXO6	2.31772	-1.80166	6.50946	2.44916e-10	2.03326e-09	12.9767
																COL24A1	2.25472	-2.00376	6.50482	2.51794e-10	2.08503e-09	12.9689
																NNMT	-2.58496	6.9608	-6.59223	1.4902e-10	1.27671e-09	12.9273
																HSD17B6	-2.31121	7.67879	-6.59078	1.50325e-10	1.28644e-09	12.9174
																C11orf53	2.08144	-5.11798	6.45014	3.48653e-10	2.82344e-09	12.7583
																AL356490.1	-2.04243	-3.44787	-6.44704	3.55109e-10	2.87062e-09	12.7554
																AC018865.2	2.33921	-4.71521	6.44525	3.58913e-10	2.90034e-09	12.7241
																ENPP7	-2.79967	3.25051	-6.50242	2.55428e-10	2.1136e-09	12.7195
																NKX3-2	2.00669	-4.19413	6.44088	3.68332e-10	2.96803e-09	12.6919
																ATOH8	-2.16244	2.66365	-6.48628	2.8124e-10	2.31122e-09	12.6359
																ILDR1	2.46699	-1.14252	6.45224	3.44335e-10	2.79245e-09	12.6269
																AC087164.2	-2.68198	-0.899325	-6.43772	3.75286e-10	3.02086e-09	12.6207
																OR10J6P	-2.47421	-0.896207	-6.43316	3.85551e-10	3.09474e-09	12.6011
																LINC00494	2.537	-3.58825	6.42994	3.92976e-10	3.14768e-09	12.6
																AL161668.4	-2.13162	-0.842716	-6.43121	3.90031e-10	3.12849e-09	12.5776
																CCND2P1	-3.28694	1.14181	-6.44121	3.67601e-10	2.96319e-09	12.5633
																AC011317.1	-2.97555	-1.61406	-6.4122	4.3643e-10	3.4689e-09	12.5098
																SIX2	2.3343	-2.539	6.41824	4.21141e-10	3.35558e-09	12.4858
																SMPDL3B	2.00198	-1.52741	6.42089	4.14604e-10	3.30811e-09	12.4645
																AC009119.2	-2.22535	-3.95954	-6.39361	4.87041e-10	3.8331e-09	12.4634
																AC005077.4	-2.2044	0.904706	-6.4235	4.08233e-10	3.26185e-09	12.4501
																CES5A	-2.64406	-0.29454	-6.39426	4.85168e-10	3.82166e-09	12.3485
																AL139385.1	-2.05262	-1.48909	-6.38228	5.20642e-10	4.07985e-09	12.3135
																KCNB1	-2.96307	1.20447	-6.39648	4.78865e-10	3.77849e-09	12.2828
																SLC28A1	-2.9233	3.78101	-6.43525	3.80826e-10	3.06219e-09	12.2724
																ZNF648	-2.83084	-1.32776	-6.37239	5.51814e-10	4.30487e-09	12.269
																SLC25A47	-4.38962	4.09867	-6.42131	4.13571e-10	3.30103e-09	12.2667
																DLX6	2.3925	-4.50519	6.36455	5.77826e-10	4.48169e-09	12.2488
																LINC02029	-2.32159	-2.60987	-6.36189	5.8693e-10	4.54611e-09	12.2481
																AC008780.1	-2.18838	0.310186	-6.34169	6.60745e-10	5.06445e-09	12.0248
																SLCO2A1	-2.15723	2.75635	-6.37882	5.31343e-10	4.15799e-09	12.0218
																MBL2	-2.66396	5.04074	-6.4183	4.20985e-10	3.3555e-09	12.0071
																AADAC	-2.0239	7.26267	-6.43412	3.83363e-10	3.07934e-09	11.9989
																FETUB	-3.24719	4.5579	-6.36853	5.64499e-10	4.39179e-09	11.8365
																LRRN1	2.15334	-3.46548	6.29226	8.81879e-10	6.64752e-09	11.8083
																NAT2	-3.18155	0.791753	-6.30649	8.11685e-10	6.15303e-09	11.8011
																LEPR	-2.12427	6.04966	-6.39265	4.89802e-10	3.85144e-09	11.7779
																ALPL	-2.07557	4.35719	-6.37195	5.53258e-10	4.31466e-09	11.7716
																IBSP	2.34037	-3.69838	6.28239	9.34001e-10	7.00793e-09	11.7681
																LINC01354	-2.03279	-2.6706	-6.26911	1.00894e-09	7.54037e-09	11.7199
																AC093001.2	-2.30479	0.532993	-6.28488	9.2055e-10	6.91612e-09	11.686
																TRIM17	2.00683	-2.66924	6.24103	1.18724e-09	8.7665e-09	11.506
																LINC01554	-4.40579	1.77427	-6.25576	1.09015e-09	8.10213e-09	11.5008
																AP001783.1	-3.66801	-0.882284	-6.2277	1.28234e-09	9.39559e-09	11.4441
																MT1X	-2.67367	3.08334	-6.26885	1.01041e-09	7.54893e-09	11.3814
																CYP2D6	-2.26403	6.69784	-6.32515	7.27876e-10	5.56028e-09	11.3789
																PLG	-2.14356	9.42304	-6.30495	8.19013e-10	6.20238e-09	11.2898
																LHX3	-3.08918	-3.29923	-6.17563	1.73072e-09	1.24603e-08	11.2364
																GNMT	-2.76646	4.49089	-6.26348	1.0424e-09	7.76244e-09	11.2024
																KCNK9	2.56565	-2.63552	6.18444	1.6453e-09	1.18716e-08	11.1737
																FCN3	-2.10283	1.37697	-6.2011	1.49496e-09	1.08556e-08	11.1478
																Z97056.1	-2.732	-1.2702	-6.16798	1.80837e-09	1.2962e-08	11.1289
																AC007535.1	-2.66392	-3.18713	-6.1567	1.92907e-09	1.37794e-08	11.1243
																TRIM55	-4.50047	3.38109	-6.19402	1.55714e-09	1.12748e-08	11.084
																NSUN7	2.29712	-2.76092	6.16548	1.83448e-09	1.31408e-08	11.0713
																C6orf132	2.31416	-0.655716	6.17429	1.74403e-09	1.25363e-08	11.0121
																TERB2	-2.57834	-3.61436	-6.13218	2.21941e-09	1.57251e-08	11.0057
																UPB1	-2.36391	6.50772	-6.24572	1.15544e-09	8.54274e-09	10.9313
																CYP2B6	-2.55057	5.10989	-6.21122	1.41028e-09	1.02757e-08	10.8182
																TMEM72	2.1968	-2.91173	6.07902	3.00315e-09	2.08881e-08	10.6155
																SRD5A2	-3.00665	2.35226	-6.10558	2.58275e-09	1.81537e-08	10.5762
																KLC3	2.06637	-3.01722	6.06637	3.22634e-09	2.23178e-08	10.556
																AC004862.1	-3.06248	0.83046	-6.07383	3.09288e-09	2.14598e-08	10.5201
																CYP26B1	2.05419	-0.55244	6.08012	2.98458e-09	2.07843e-08	10.4677
																LINC02362	-2.1241	1.91322	-6.07776	3.02471e-09	2.10316e-08	10.4226
																MMP10	2.21627	-2.91746	6.03868	3.77287e-09	2.58005e-08	10.3975
																TMEM100	-2.32494	-0.110901	-6.04	3.74493e-09	2.56403e-08	10.3459
																NR1I2	-2.95993	3.52537	-6.07174	3.12982e-09	2.16862e-08	10.2559
																SYT1	2.30448	0.00905409	6.04439	3.65335e-09	2.5066e-08	10.2304
																CECR7	2.40043	-3.19352	6.00715	4.50581e-09	3.04199e-08	10.2297
																KRT80	2.32851	-0.520142	6.03139	3.93127e-09	2.67872e-08	10.2106
																BX571818.1	2.54624	-1.35695	6.01838	4.23002e-09	2.86855e-08	10.1873
																CRHBP	-2.19724	-0.167365	-6.0084	4.47429e-09	3.0225e-08	10.183
																DPYS	-2.21222	6.88352	-6.1019	2.63726e-09	1.85014e-08	10.1182
																SAA2	-4.3162	3.40456	-6.02298	4.1219e-09	2.80275e-08	10.0972
																AC009271.1	2.27688	-4.12765	5.96897	5.5809e-09	3.71386e-08	10.0638
																AC022816.1	-2.19032	-0.770233	-5.95629	5.99058e-09	3.96678e-08	9.93983
																LINC01621	-2.39283	-3.06058	-5.9354	6.73023e-09	4.41928e-08	9.91832
																SMILR	-2.03408	-3.77748	-5.93091	6.9007e-09	4.52339e-08	9.90919
																PLEKHS1	2.0897	-3.10132	5.9471	6.30575e-09	4.15854e-08	9.90773
																MOGAT2	-3.4789	2.79048	-5.98753	5.03007e-09	3.36896e-08	9.8949
																BOK-AS1	-2.19452	-2.98671	-5.93159	6.87444e-09	4.50748e-08	9.88911
																SPIB	2.03067	-1.89587	5.94697	6.31027e-09	4.16032e-08	9.84193
																CD24	2.65936	5.51422	6.04454	3.65019e-09	2.50519e-08	9.82311
																AC114786.2	2.46893	-3.60969	5.91705	7.45328e-09	4.85486e-08	9.76152
																ESR1	-2.19362	1.43273	-5.93688	6.67515e-09	4.38565e-08	9.68665
																UGT2B15	-2.58276	6.7707	-6.01668	4.27065e-09	2.89266e-08	9.65629
																AC021074.3	-3.15141	2.79531	-5.93968	6.57186e-09	4.32028e-08	9.64283
																DCXR-DT	-2.22805	0.611143	-5.90991	7.75464e-09	5.03501e-08	9.60904
																SPP2	-3.61252	4.53362	-5.95596	6.00169e-09	3.97298e-08	9.56692
																AC008549.1	-3.02706	1.40081	-5.89974	8.2041e-09	5.31504e-08	9.53263
																GMNC	-2.44863	-0.260218	-5.87959	9.17193e-09	5.88679e-08	9.50638
																GPR182	-2.00215	-1.97757	-5.86775	9.79138e-09	6.2544e-08	9.50366
																DLX6-AS1	2.23801	-4.29887	5.86039	1.01973e-08	6.49731e-08	9.48045
																DAO	-2.26744	4.67343	-5.96442	5.72452e-09	3.80165e-08	9.47079
																PAPPA2	-3.16983	0.627283	-5.87705	9.30139e-09	5.95813e-08	9.45779
																LINC01900	-2.00195	-3.48856	-5.84284	1.12318e-08	7.09687e-08	9.43348
																HRG	-2.82422	9.30703	-5.96966	5.5595e-09	3.70286e-08	9.41039
																AC003093.1	2.34549	-4.594	5.84055	1.13738e-08	7.18058e-08	9.39555
																KCNK2	2.11314	-4.44748	5.84079	1.13586e-08	7.17299e-08	9.38798
																GUCY1B2	2.22173	-2.92237	5.84995	1.08004e-08	6.85662e-08	9.3781
																MYRIP	-2.49046	3.44907	-5.91117	7.7005e-09	5.00159e-08	9.35012
																AL137798.1	-2.3826	-2.7039	-5.81325	1.32121e-08	8.24967e-08	9.25163
																PEBP4	-2.61709	-3.36741	-5.80535	1.37954e-08	8.57862e-08	9.23979
																LNCAROD	-2.97422	-0.179446	-5.82466	1.24109e-08	7.78786e-08	9.22418
																AC112206.2	-2.70929	0.119533	-5.82686	1.22622e-08	7.70092e-08	9.20068
																LINC00648	2.47108	-4.14975	5.80476	1.38402e-08	8.60177e-08	9.18789
																SHBG	-2.44914	3.27353	-5.87235	9.54624e-09	6.11153e-08	9.17957
																SLC22A25	-2.16632	2.50903	-5.85703	1.03879e-08	6.61131e-08	9.17583
																PTCHD4	-2.23707	-1.21238	-5.7969	1.44478e-08	8.95985e-08	9.09861
																CFHR1	-2.56397	7.56331	-5.91326	7.61165e-09	4.94671e-08	9.08489
																SULT1B1	-2.18194	2.80044	-5.815	1.30856e-08	8.1797e-08	8.89617
																GPRIN2	2.08432	-4.22845	5.742	1.94817e-08	1.17926e-07	8.86303
																GYS2	-2.70394	-1.43232	-5.74371	1.93014e-08	1.16897e-07	8.8462
																SFRP5	3.17433	-2.25215	5.75998	1.76696e-08	1.07933e-07	8.83929
																AC009093.5	-2.06981	-3.23424	-5.73061	2.07219e-08	1.25067e-07	8.83806
																IGF2BP2	2.04173	2.70371	5.83396	1.17935e-08	7.42908e-08	8.83116
																CYP3A4	-4.56418	5.74268	-5.82837	1.21606e-08	7.64339e-08	8.80195
																FUT6	-2.57228	2.37584	-5.77436	1.63386e-08	1.0026e-07	8.78868
																C12orf56	2.29045	-3.84088	5.71246	2.28605e-08	1.37031e-07	8.69032
																ELFN1	-2.2603	2.7539	-5.75753	1.79065e-08	1.09174e-07	8.60516
																PANX2	-2.14043	3.38616	-5.76905	1.6818e-08	1.03007e-07	8.60284
																CYP39A1	-2.76398	2.15158	-5.72837	2.09751e-08	1.26562e-07	8.55713
																GABRA3	2.60607	-3.81966	5.68576	2.63995e-08	1.56596e-07	8.54794
																POF1B	2.55199	-0.943484	5.71323	2.27651e-08	1.3653e-07	8.52782
																ARG1	-2.29743	7.27526	-5.80501	1.38215e-08	8.59248e-08	8.50308
																AC026765.3	-2.48195	-1.96449	-5.67001	2.87333e-08	1.69117e-07	8.48262
																LECT2	-3.41185	3.62617	-5.72767	2.10546e-08	1.26907e-07	8.42916
																CNKSR1	2.02539	-1.05904	5.68682	2.625e-08	1.5579e-07	8.41576
																LINC00570	-2.00352	-2.32266	-5.64815	3.23076e-08	1.88583e-07	8.36729
																AC040168.1	-2.1111	-3.42132	-5.63777	3.41514e-08	1.98544e-07	8.3631
																HNF4A-AS1	-2.49073	1.23817	-5.67686	2.76947e-08	1.63474e-07	8.3502
																AC016925.3	-2.71704	0.473115	-5.66009	3.03038e-08	1.77489e-07	8.32351
																SLC6A19	2.68446	-3.39947	5.64549	3.27696e-08	1.91047e-07	8.32233
																UGT2B7	-2.06936	6.81907	-5.75355	1.82981e-08	1.11339e-07	8.23034
																CXCL5	2.75933	-2.29551	5.62519	3.65252e-08	2.1148e-07	8.15115
																PTPN20	2.10556	-2.88027	5.60707	4.02307e-08	2.3059e-07	8.1027
																CAPN6	2.63583	-2.3097	5.60936	3.97436e-08	2.28116e-07	8.08394
																PRAME	3.43983	-1.99251	5.61382	3.881e-08	2.23346e-07	8.08038
																IYD	-2.25886	3.19222	-5.65909	3.04679e-08	1.78363e-07	8.04929
																UBE2QL1	-2.26924	0.556081	-5.60711	4.02216e-08	2.3059e-07	8.0217
																LINC01488	-2.76909	-2.39549	-5.57538	4.76053e-08	2.70409e-07	8.01936
																RPL12P14	-2.10793	-1.24992	-5.58659	4.48586e-08	2.557e-07	8.01031
																MIR325HG	-2.64926	-2.00927	-5.56322	5.07728e-08	2.8704e-07	7.94456
																GFRA1	-2.84421	3.40001	-5.61629	3.83014e-08	2.2081e-07	7.82067
																B3GALT5	2.05582	-3.44775	5.54459	5.60246e-08	3.14467e-07	7.81698
																TRAPPC13P1	-2.29387	-3.29215	-5.52071	6.35354e-08	3.53577e-07	7.77362
																SUSD4	2.39565	2.00579	5.62191	3.71712e-08	2.14838e-07	7.75982
																LINC02754	-2.56986	0.722317	-5.54449	5.60544e-08	3.14556e-07	7.7032
																CASP16P	-2.14831	-0.0757638	-5.51783	6.45027e-08	3.58607e-07	7.59662
																DMBT1	2.40311	-3.07248	5.48357	7.72e-08	4.24023e-07	7.49478
																ZIC2	2.12963	0.91038	5.5378	5.8068e-08	3.25091e-07	7.47095
																KCNJ4	-2.50063	-0.0914269	-5.48699	7.58301e-08	4.17203e-07	7.46226
																RNF17	2.1311	-4.57971	5.46125	8.67422e-08	4.7143e-07	7.44517
																FREM1	2.05725	-2.64476	5.47776	7.95795e-08	4.35621e-07	7.44246
																UBXN10	-2.35387	2.18878	-5.51577	6.52062e-08	3.62341e-07	7.42085
																PAQR5	2.11425	1.40072	5.52874	6.0907e-08	3.39778e-07	7.37489
																AL445205.1	2.28871	-3.2102	5.44573	9.40443e-08	5.07002e-07	7.30076
																UGT1A2P	-2.92711	-1.78151	-5.43533	9.92723e-08	5.3279e-07	7.28841
																AC083841.1	-2.33931	1.03103	-5.46435	8.53537e-08	4.64438e-07	7.28121
																IL20RA	2.42967	-3.37618	5.43418	9.98677e-08	5.35607e-07	7.26425
																MT1A	-2.34706	1.60003	-5.4676	8.39184e-08	4.57503e-07	7.23161
																ITLN2	-2.1103	-2.1119	-5.42324	1.05696e-07	5.64208e-07	7.22385
																PNCK	2.62032	-2.98114	5.43055	1.01763e-07	5.45139e-07	7.22333
																MEP1A	2.84552	-1.10657	5.45122	9.13954e-08	4.9436e-07	7.19544
																SCUBE1	-2.98556	1.92146	-5.45917	8.76875e-08	4.75773e-07	7.19392
																CYP2E1	-3.47091	8.253	-5.55192	5.38977e-08	3.03426e-07	7.18695
																GBA3	-2.65023	3.20849	-5.48564	7.63684e-08	4.1986e-07	7.16265
																AP000331.1	-2.57301	-1.17808	-5.41698	1.09185e-07	5.81605e-07	7.16195
																LINC01348	-2.37557	2.40359	-5.44424	9.47789e-08	5.10721e-07	7.06738
																ACKR1	-2.30589	-0.612718	-5.39634	1.21488e-07	6.41734e-07	7.02709
																LINC02037	-2.16433	0.806404	-5.40761	1.14613e-07	6.07819e-07	6.9925
																AC019257.1	-2.04445	-3.81458	-5.36055	1.46078e-07	7.61908e-07	6.99184
																CPS1-IT1	-2.07242	-3.35301	-5.33908	1.63089e-07	8.44059e-07	6.87653
																CYP2C18	-2.07103	4.16292	-5.4468	9.35244e-08	5.04558e-07	6.83804
																AFM	-2.14828	6.05523	-5.4789	7.91067e-08	4.33241e-07	6.82078
																CYP3A43	-2.22308	0.197678	-5.36289	1.44335e-07	7.54023e-07	6.8122
																LINC00668	2.00697	-4.22372	5.32644	1.7398e-07	8.97195e-07	6.76437
																ACADL	-2.56135	1.89413	-5.37689	1.34304e-07	7.0543e-07	6.75664
																OSTN-AS1	-2.10081	-2.89514	-5.31676	1.82798e-07	9.38386e-07	6.74481
																SMUG1P1	-2.29481	-4.0602	-5.29282	2.0651e-07	1.05017e-06	6.67758
																TUBA3C	2.69776	-3.97532	5.30926	1.89933e-07	9.71073e-07	6.65717
																UROC1	-3.62821	2.88846	-5.35326	1.51656e-07	7.88832e-07	6.62365
																CYP2A7	-4.26178	1.50918	-5.32609	1.74291e-07	8.98563e-07	6.60906
																VIL1	2.07839	4.38647	5.41315	1.11374e-07	5.91882e-07	6.53375
																DRD1	-2.13606	-2.2326	-5.27308	2.28283e-07	1.14909e-06	6.49715
																LINC00659	-2.57147	-0.751138	-5.27372	2.27542e-07	1.14586e-06	6.43827
																MFSD2A	-2.73414	3.01868	-5.33021	1.70662e-07	8.81849e-07	6.40145
																GLRB	2.21513	-0.975916	5.27026	2.31572e-07	1.16409e-06	6.2978
																APOA1	-2.10611	11.1141	-5.35187	1.52736e-07	7.93908e-07	6.25403
																SLC7A10	2.32497	-3.23733	5.22065	2.97491e-07	1.4676e-06	6.21738
																SULT2A1	-2.29891	7.73665	-5.33008	1.70777e-07	8.82228e-07	6.06501
																ALDOB	-2.0785	10.4743	-5.30953	1.89673e-07	9.70176e-07	6.02771
																REN	-2.10875	-0.775895	-5.18097	3.62993e-07	1.76249e-06	5.9714
																AC007406.2	-2.14025	-2.40522	-5.15362	4.16048e-07	1.99921e-06	5.94118
																UGT1A4	-3.58378	3.21444	-5.21855	3.00646e-07	1.48221e-06	5.91933
																MROH2A	-2.64163	-0.488893	-5.14948	4.24726e-07	2.03833e-06	5.82071
																GPLD1	-2.09325	4.41117	-5.23419	2.7789e-07	1.37807e-06	5.73847
																FER1L6	2.41016	-3.01813	5.11806	4.96376e-07	2.35075e-06	5.71144
																CLDN2	-2.68634	4.14907	-5.20783	3.17284e-07	1.55816e-06	5.69276
																NAA11	2.35243	-4.38738	5.08693	5.78864e-07	2.70398e-06	5.62556
																PROM1	2.44386	-1.95615	5.11181	5.11976e-07	2.41581e-06	5.61167
																THRSP	-3.9065	2.16272	-5.12424	4.81412e-07	2.28771e-06	5.57528
																DKK1	2.69136	-0.535942	5.12036	4.90766e-07	2.32682e-06	5.52491
																TMEM82	-2.30442	2.44043	-5.1347	4.57073e-07	2.17933e-06	5.51885
																FCN2	-2.31937	-1.51358	-5.05865	6.65194e-07	3.06388e-06	5.44031
																IGF2BP1	2.74547	1.09633	5.10583	5.27346e-07	2.48217e-06	5.30533
																AC016995.1	-2.07598	-1.19865	-5.03597	7.43311e-07	3.39212e-06	5.30527
																UGT1A10	2.22165	-3.97194	5.02107	7.99377e-07	3.62618e-06	5.29905
																PLCH2	-2.02463	1.43897	-5.05937	6.62867e-07	3.05441e-06	5.24437
																TUSC8	-2.0796	1.63362	-5.05092	6.90908e-07	3.17141e-06	5.20628
																NBPF13P	-2.15578	1.84635	-5.04521	7.10464e-07	3.25069e-06	5.15877
																ZG16	-2.5693	1.92126	-5.01982	8.0428e-07	3.64697e-06	5.05475
																AL355482.1	-2.07117	-1.83086	-4.97203	1.0143e-06	4.51126e-06	5.05428
																CLEC2L	2.15741	-3.82881	4.96473	1.05075e-06	4.65974e-06	5.02811
																PRAMEF33	-2.58437	-3.28731	-4.94577	1.1514e-06	5.06267e-06	5.02128
																LINC02128	-2.20562	-0.487346	-4.97942	9.78677e-07	4.36475e-06	5.01701
																SLC17A2	-2.00298	4.22752	-5.07516	6.13393e-07	2.84832e-06	4.99346
																AC010255.2	-2.21998	-2.75743	-4.9462	1.149e-06	5.05409e-06	4.99136
																CYP1A2	-4.38561	1.42362	-4.96945	1.02703e-06	4.56343e-06	4.92358
																UPK3A	2.64319	-1.00366	4.97087	1.02001e-06	4.53313e-06	4.88503
																AF279873.3	2.0058	-4.4312	4.92387	1.27923e-06	5.56246e-06	4.88033
																TMPRSS3	2.03811	0.916269	5.00275	8.73942e-07	3.93308e-06	4.8522
																LIN28B	2.69591	-3.67449	4.90181	1.42174e-06	6.12482e-06	4.72548
																CYP26A1	-2.05526	-2.71916	-4.87975	1.57959e-06	6.75756e-06	4.67894
																PGLYRP2	-2.12771	5.74426	-5.03068	7.6277e-07	3.47327e-06	4.65173
																PWWP3B	2.19006	-2.23693	4.89727	1.45294e-06	6.24744e-06	4.62154
																FAM178B	2.08995	-3.48751	4.87646	1.60458e-06	6.85028e-06	4.60688
																LINC00844	-2.70246	0.71266	-4.88488	1.54146e-06	6.60188e-06	4.49936
																CYP2B7P	-2.92455	3.35005	-4.92524	1.27079e-06	5.52876e-06	4.46518
																HGFAC	-3.5425	3.58953	-4.92275	1.2861e-06	5.59022e-06	4.4651
																TMEM252	-2.13357	-3.71717	-4.82025	2.09429e-06	8.75067e-06	4.45628
																CYP2A13	-2.6288	-1.64415	-4.82968	2.0031e-06	8.39739e-06	4.4052
																HEPACAM	-3.37829	-1.99543	-4.81536	2.14313e-06	8.93342e-06	4.38422
																LINC01018	-3.54599	2.90841	-4.87715	1.59929e-06	6.83283e-06	4.34309
																AL360013.3	-2.22995	-3.19755	-4.7989	2.3158e-06	9.59347e-06	4.33417
																SLC22A10	-2.09689	2.91451	-4.88834	1.51623e-06	6.50114e-06	4.31252
																TFF2	2.21885	-3.76417	4.80734	2.22566e-06	9.25543e-06	4.3112
																NPSR1-AS1	2.13923	-2.56703	4.81736	2.12304e-06	8.85779e-06	4.30136
																UGT1A3	-2.34499	-0.841436	-4.81219	2.17547e-06	9.05994e-06	4.2806
																HOXB13	2.05032	-4.18317	4.79442	2.3651e-06	9.77813e-06	4.2757
																FOLH1B	-2.50354	-0.959173	-4.80464	2.25417e-06	9.36202e-06	4.26314
																SLC22A12	-3.47959	-1.20168	-4.78076	2.52156e-06	1.03667e-05	4.19204
																CD5L	-2.69787	1.09124	-4.80515	2.24874e-06	9.34118e-06	4.13721
																CYP19A1	2.00176	-3.04749	4.75405	2.85694e-06	1.16321e-05	4.04823
																SEC14L3	-2.09014	-1.85694	-4.74817	2.93628e-06	1.19168e-05	4.03744
																PRAMEF10	-2.74329	-2.50615	-4.73464	3.12714e-06	1.26239e-05	4.03718
																PAGE1	2.26872	-4.25041	4.73674	3.09678e-06	1.25191e-05	4.02527
																USH1C	2.72368	-0.104097	4.77466	2.59462e-06	1.06478e-05	3.91154
																FNDC5	-2.57906	2.44252	-4.75848	2.79846e-06	1.14144e-05	3.79523
																FBXW10	-2.16662	-2.0741	-4.67733	4.07645e-06	1.60604e-05	3.74257
																LINC02336	-2.12729	-2.87732	-4.65631	4.48977e-06	1.75612e-05	3.69844
																COL11A1	2.08371	-2.02016	4.68017	4.02341e-06	1.58706e-05	3.65605
																CYP1A1	-3.36609	1.58805	-4.69149	3.81893e-06	1.51374e-05	3.61853
																GBP7	-2.21086	2.78563	-4.72456	3.27698e-06	1.3189e-05	3.59077
																AC087379.2	-2.19613	-3.736	-4.60309	5.72439e-06	2.19713e-05	3.50355
																CA4	-2.0442	-1.80973	-4.62678	5.13907e-06	1.98822e-05	3.50183
																AC084375.1	-2.72869	-1.81387	-4.56282	6.86897e-06	2.59619e-05	3.2507
																HORMAD2	-2.10811	-1.85223	-4.56419	6.82672e-06	2.5815e-05	3.2442
																GREM2	-2.77288	1.49398	-4.60803	5.59717e-06	2.15229e-05	3.21787
																CCDC177	-2.12205	-2.56046	-4.52889	8.00159e-06	2.97684e-05	3.12143
																GSTA1	-2.11346	7.86635	-4.70244	3.63055e-06	1.44663e-05	3.11697
																GLP1R	2.04135	-3.09513	4.51261	8.60648e-06	3.18471e-05	2.98601
																CYP17A1	-2.82773	0.976773	-4.53732	7.70447e-06	2.87806e-05	2.98222
																ASPG	-3.10743	2.48854	-4.55393	7.15e-06	2.69003e-05	2.93519
																KCND3	-2.16118	1.93168	-4.54412	7.47263e-06	2.79741e-05	2.87702
																CFHR5	-2.34985	5.47236	-4.62152	5.26377e-06	2.03232e-05	2.80936
																C3orf85	-2.27095	-1.02275	-4.45641	1.10503e-05	4.01399e-05	2.7362
																RTL4	-2.2122	-2.45783	-4.43034	1.23979e-05	4.45589e-05	2.71453
																NPFFR2	2.10831	-3.29211	4.44151	1.18026e-05	4.25738e-05	2.69845
																RGSL1	-2.41355	-2.62004	-4.41	1.35574e-05	4.82765e-05	2.64039
																FABP1	-2.02329	8.71594	-4.58922	6.09623e-06	2.32496e-05	2.63216
																GDA	-2.04791	4.37901	-4.55394	7.14966e-06	2.69003e-05	2.6283
																BEX2	2.02475	0.424066	4.46482	1.06464e-05	3.87533e-05	2.52683
																PCSK1N	2.16467	-2.12739	4.3277	1.93998e-05	6.68541e-05	2.15305
																MISP	2.35048	-1.2374	4.29134	2.26864e-05	7.72103e-05	1.96341
																EPCAM	2.51314	1.43872	4.35982	1.6879e-05	5.89341e-05	1.95239
																HS6ST2	2.01851	-2.75668	4.25598	2.63895e-05	8.86606e-05	1.92564
																SLC22A7	-2.05778	6.5311	-4.39574	1.44313e-05	5.11246e-05	1.79779
																CHI3L1	-2.49394	6.34917	-4.36938	1.61909e-05	5.67493e-05	1.70557
																AQP8	-2.25005	-0.912862	-4.20365	3.2945e-05	0.000108338	1.70004
																GSTA2	-2.60619	4.77649	-4.32418	1.96963e-05	6.7753e-05	1.64017
																FREM2	2.10032	-2.26424	4.17416	3.72963e-05	0.000121678	1.54932
																C9	-3.11038	5.00913	-4.2863	2.3182e-05	7.87677e-05	1.48931
																HAO2	-2.25151	3.30044	-4.24669	2.74543e-05	9.1791e-05	1.448
																CACNG4	2.01612	-1.63595	4.14853	4.15173e-05	0.000134237	1.41159
																IGFBPL1	2.02094	-0.823724	4.13629	4.36912e-05	0.000140726	1.29404
																C7	-2.15057	4.01377	-4.2187	3.0916e-05	0.00010221	1.25641
																GCGR	-2.81325	2.46088	-4.14352	4.23946e-05	0.000136802	1.20787
																LINC01831	-2.12598	-1.43644	-4.01975	7.05737e-05	0.00021747	1.02126
																CHRNA4	-2.7948	0.400393	-4.02032	7.041e-05	0.000217024	0.902576
																AC017000.1	-2.03184	-2.19797	-3.96959	8.64501e-05	0.000261509	0.88531
																FAM99A	-2.41455	0.890677	-4.02362	6.94703e-05	0.000214564	0.878798
																HAMP	-2.43837	1.91517	-4.03598	6.60581e-05	0.000204858	0.831989
																SLC12A1	-2.27418	-2.46254	-3.92278	0.000104281	0.000310904	0.718956
																DHRS2	-2.70861	3.19815	-4.01921	7.07299e-05	0.000217922	0.677251
																HSD17B13	-2.79794	3.49718	-3.97706	8.38886e-05	0.000254437	0.428768
																AKR1D1	-2.08612	4.28046	-4.00987	7.34637e-05	0.0002254	0.428682
																AFP	2.39926	3.94237	4.03531	6.62386e-05	0.000205334	0.424207
																CNDP1	-2.13786	-0.209475	-3.85896	0.000134257	0.00039101	0.334914
																B4GALNT2	2.20634	-2.29365	3.84303	0.000142921	0.000413808	0.312533
																SLC13A3	-2.28599	3.28135	-3.82769	0.000151761	0.000437013	-0.116407
																CTAG2	2.19786	-3.01704	3.60072	0.000360447	0.000962374	-0.519592
																LCN2	-2.0564	4.77729	-3.59853	0.000363397	0.000969571	-1.12719

## Sheet: supplement table 6
The univariate Cox analysis selected 152 CRs phenotype-related genes
gene	HR	HR.95L	HR.95H	pvalue
DEPDC1B	1.08583	1.02416	1.15123	0.00578062
CFHR4	0.9725	0.954361	0.990985	0.00370061
IGF2BP3	1.33413	1.15846	1.53643	6.28172e-05
PRAME	1.03338	1.01467	1.05242	0.000426728
KIF23	1.24033	1.14306	1.34588	2.354e-07
BUB1B	1.25087	1.13787	1.37509	3.59598e-06
KIF18A	1.52262	1.30978	1.77003	4.42972e-08
ECT2	1.15752	1.09021	1.22898	1.70252e-06
KIF18B	1.24298	1.14637	1.34773	1.37255e-07
KIF11	1.17415	1.09256	1.26183	1.24808e-05
ANLN	1.1772	1.11718	1.24045	9.97698e-10
GPSM2	2.91167	1.94222	4.36501	2.29897e-07
FANCI	1.37081	1.14369	1.64303	0.000643284
KIF15	1.48305	1.25219	1.75647	4.99505e-06
CENPE	1.83745	1.47499	2.28897	5.7375e-08
POLQ	2.26565	1.57294	3.2634	1.11903e-05
NCAPH	1.31425	1.18237	1.46084	4.08586e-07
CLSPN	2.05153	1.56883	2.68276	1.51929e-07
CENPF	1.14873	1.0822	1.21935	5.23507e-06
GINS1	1.23226	1.14699	1.32386	1.13995e-08
PLK4	1.53579	1.23268	1.91343	0.000130814
GTSE1	1.23539	1.14061	1.33805	2.09994e-07
CKAP2L	1.45554	1.23238	1.71912	9.8432e-06
MCM10	1.6789	1.43134	1.96928	1.94127e-10
FOXM1	1.10336	1.06043	1.14802	1.18433e-06
BUB1	1.33232	1.19743	1.4824	1.37608e-07
CEP55	1.14013	1.08406	1.1991	3.45527e-07
E2F8	1.29634	1.11201	1.51122	0.000910924
MCM2	1.10076	1.05305	1.15063	2.17547e-05
NCAPG	1.25556	1.1683	1.34934	5.93041e-10
CENPI	1.69475	1.36701	2.10106	1.50116e-06
DLGAP5	1.18308	1.11811	1.25182	5.40434e-09
NUF2	1.14547	1.08499	1.20933	9.24344e-07
KNTC1	1.20844	1.08656	1.344	0.000482484
ARHGAP11A	1.24208	1.09038	1.41489	0.00110679
FANCD2	1.50138	1.2271	1.83697	7.8712e-05
MELK	1.19119	1.11589	1.27158	1.51096e-07
FAM72B	7.03398	3.42329	14.453	1.10119e-07
CDCA8	1.14787	1.10414	1.19333	3.41006e-12
MKI67	1.11224	1.06737	1.159	4.12886e-07
KIFC1	1.07527	1.04663	1.10469	1.37595e-07
ERCC6L	2.19621	1.67231	2.88423	1.53072e-08
LMNB1	1.07225	1.04243	1.10293	1.25115e-06
CHEK1	1.38438	1.22645	1.56264	1.41775e-07
CDCA2	1.61563	1.36903	1.90665	1.37087e-08
KIF14	1.45844	1.19072	1.78634	0.000265329
PRR11	1.33749	1.226	1.45911	5.8206e-11
CDK1	1.07953	1.04738	1.11267	7.04097e-07
CENPK	1.41849	1.16638	1.7251	0.000462795
PLK1	1.20508	1.13257	1.28222	3.80979e-09
KIF20A	1.18393	1.12669	1.24408	2.4301e-11
HELLS	1.29247	1.1092	1.50601	0.00100786
KIF4A	1.10829	1.05969	1.15912	7.00189e-06
CDC6	1.1362	1.07146	1.20485	1.98949e-05
HJURP	1.23722	1.15879	1.32095	1.8789e-10
CENPA	1.23482	1.16218	1.312	9.15966e-12
DEPDC1	1.34743	1.17846	1.54063	1.28883e-05
ESCO2	1.89008	1.40127	2.54939	3.04914e-05
KIF2C	1.15074	1.1029	1.20065	9.11865e-11
NEK2	1.12388	1.06808	1.18259	6.96345e-06
DTL	1.0918	1.0297	1.15764	0.0032869
CHAF1B	1.24908	1.11225	1.40273	0.000171772
E2F7	1.50718	1.14026	1.99218	0.00395068
FAM72A	5.22717	2.67157	10.2274	1.36927e-06
BLM	1.65849	1.18796	2.3154	0.00296179
EME1	1.4903	1.19253	1.86241	0.000451053
CCNB2	1.09931	1.05339	1.14723	1.36505e-05
ORC1	1.34304	1.19751	1.50626	4.65162e-07
EXO1	1.35716	1.21014	1.52204	1.78455e-07
MYBL2	1.0267	1.01537	1.03815	3.22658e-06
FANCB	3.855	2.20826	6.72975	2.06723e-06
ASF1B	1.06356	1.03354	1.09446	2.46916e-05
ASPM	1.11392	1.04245	1.19028	0.00142919
CDC20	1.03182	1.02168	1.04207	5.05187e-10
PBK	1.13745	1.0853	1.19211	7.51356e-08
CDCA5	1.11156	1.0643	1.16092	1.83252e-06
LDHD	0.981991	0.970554	0.993563	0.00236336
ORC6	1.34562	1.18393	1.52938	5.4912e-06
NDC80	1.22971	1.15564	1.30853	6.86554e-11
CCNB1	1.05373	1.03674	1.07101	2.7885e-10
ESPL1	1.30804	1.17294	1.45871	1.38049e-06
PIF1	1.49478	1.20135	1.85988	0.000311805
E2F2	1.88803	1.44481	2.4672	3.23034e-06
BIRC5	1.03599	1.02059	1.05162	3.68867e-06
CDC25A	1.31498	1.16782	1.48068	6.12309e-06
MPP2	3.815	2.34252	6.21306	7.41706e-08
CDCA7L	1.18086	1.10892	1.25747	2.17556e-07
DZIP1L	1.40556	1.15609	1.70886	0.000638111
AURKB	1.04458	1.02573	1.06377	2.66081e-06
NEIL3	1.55377	1.34659	1.79282	1.5857e-09
CDCA7	1.12349	1.0558	1.19553	0.00024045
LYPD6	1.58236	1.19343	2.09805	0.00142957
MYB	2.2931	1.36251	3.85928	0.00178056
FHOD3	1.26541	1.09556	1.4616	0.00136943
C8A	0.99498	0.991557	0.998415	0.0042081
BDH1	0.941752	0.911439	0.973074	0.000324273
FAM72D	3.77315	2.38685	5.9646	1.31977e-08
C6	0.991974	0.98641	0.997569	0.00498287
C3orf52	1.66195	1.24766	2.21381	0.00051561
GLYATL1	0.967514	0.947803	0.987635	0.00166253
DEPDC7	0.912216	0.865297	0.961679	0.000648892
DNASE1L3	0.926937	0.881165	0.975085	0.00331959
ITPR3	1.08139	1.02168	1.1446	0.0069315
MIR100HG	0.24856	0.0945177	0.653655	0.00477513
HPX	0.999062	0.99848	0.999644	0.00159597
LCAT	0.972449	0.954649	0.990582	0.00303756
CDO1	0.99419	0.990125	0.998272	0.00531422
MAT1A	0.997484	0.995698	0.999274	0.00588489
C8B	0.994989	0.991504	0.998486	0.00500943
CFHR3	0.982753	0.973029	0.992575	0.000605868
ANXA10	0.957291	0.93074	0.984598	0.00235356
HAO1	0.993307	0.989369	0.99726	0.000919648
CFHR2	0.994565	0.991424	0.997716	0.000732964
PKIA	1.3175	1.11175	1.56131	0.00145833
F13B	0.987853	0.978927	0.996859	0.00830951
C4BPA	0.99881	0.998012	0.999609	0.00351853
PON1	0.993041	0.989793	0.9963	2.94439e-05
DMGDH	0.968929	0.949244	0.989021	0.00257688
ADH4	0.99846	0.997463	0.999458	0.00250671
ADH1C	0.9983	0.997324	0.999278	0.000657123
CYP2C9	0.994361	0.991255	0.997476	0.000394535
AR	0.936697	0.891978	0.983659	0.00879036
IL27	0.910904	0.850647	0.975429	0.00753118
PPFIA4	2.0969	1.3443	3.27084	0.00109733
PITX1	1.0999	1.03659	1.16708	0.00164466
CPN2	0.993258	0.988225	0.998317	0.00906452
HMGA2	1.20332	1.06649	1.3577	0.00265364
G6PC	0.996763	0.994496	0.999036	0.00527008
OTC	0.992178	0.986667	0.99772	0.00572531
PACSIN1	1.20491	1.04893	1.38407	0.00840369
HSD17B6	0.99691	0.994867	0.998958	0.00312338
C11orf53	1.21345	1.07091	1.37497	0.00240981
NKX3.2	2.28495	1.233	4.23439	0.00865438
CYP26B1	1.13476	1.07414	1.19879	6.3721e-06
CECR7	1.67104	1.35613	2.05907	1.43977e-06
DPYS	0.992098	0.986499	0.997728	0.00600434
CD24	1.00418	1.00139	1.00699	0.00331816
DLX6.AS1	4.23241	1.66433	10.7631	0.00244781
HRG	0.999043	0.998358	0.999728	0.00616313
CFHR1	0.99697	0.995187	0.998755	0.000885862
C12orf56	1.48616	1.10488	1.99902	0.0088091
ELFN1	0.939773	0.898777	0.982639	0.00634212
GABRA3	1.25143	1.11602	1.40326	0.000123719
POF1B	1.1034	1.04773	1.16203	0.000195039
IYD	0.768403	0.657998	0.897332	0.000872234
MEP1A	1.01518	1.00499	1.02547	0.00343158
AFM	0.991899	0.986847	0.996977	0.00179622
ACADL	0.845534	0.751936	0.950782	0.00506059
CLEC2L	1.14794	1.05412	1.25011	0.00151598
FBXW10	1.20947	1.06323	1.37583	0.00382271
GLP1R	1.16656	1.0776	1.26286	0.000140832
CTAG2	1.0153	1.00442	1.02629	0.0057233
